# Supplementary material for: Domesticated gag Gene of Drosophila LTR Retrotransposons Is Involved in Response to Oxidative Stress
Source: Genes (Basel). 2020 Apr 6;11(4):396. doi: 10.3390/genes11040396 (PMC7231272; doi:10.3390/genes11040396)
Supplement: Supplementary file 1 [file genes-11-00396-s001.zip]

Archive with 3 entries (3 files):
- Multiple_alignment.fa
- Table S1.xlsx
- Table S2.xlsx
