# Supplementary material for: Domesticated gag Gene of Drosophila LTR Retrotransposons Is Involved in Response to Oxidative Stress
Source: Genes (Basel). 2020 Apr 6;11(4):396. doi: 10.3390/genes11040396 (PMC7231272; doi:10.3390/genes11040396)
Supplement: Supplementary file 1 [file genes-11-00396-s001.zip › Multiple_alignment.fa]

>D.melanogaster
TGTGGC--------TATGACTCAGC-----------TCCCATACTTCTAAGAAGAAAGTAATATTAAGGAGATATCTTGTATGTAAGACCCATAGAGTGAAGTAGGGAGTAGGGAAGCA--TGCGTATGT-----------------------------------------------------CCTAC-TTATTTTCCCAGAATCCTCGATTG------------GCAGTCGC-------GCCCGAAACGTCGCCGCGAA-CGCAACGATCGGTTAACGG--TAAAGATATAGAAGGCCACCCTCTTTGGAACTAGTAATAGTAGTCCT--------------------ACGGGAGATTAGTCCAGAATGGATCC
>D.simulans
TGTGGC--------TATGACTCAGC-----------TCCCATACTTCTTAAAAGAAAGTAATATTTAGAAGATATATTAT-----------ATAGAGTAAAGTAGGGAGTAGGGAAACATATGCATATGTTTTAAGACCTAAAATGCAGCACTCTCTTCAGTTGAAGTTTAAGATACATTTGCCCTACTTTTTTTTCCCAGAATCCCTGAATAT-----------GCAGTCGC-------GCCCGAAACGTCGCCGCGAA-CGCAACGATCGGTTAACGG--TAAAGCTATAGAAGGCCTCCCACTTTGGAACCAGTAGTAGTAGTCCT--------------------AGGGGAGATTAGACCAGAATGGATCC
>D.sechellia
TGTGGC--------TATGACTCAGC-----------TCCCATACTTCTTAGAAGAAAGTAATATTTAGGAGATATATTAT-----------ATAGAGTAAAGTAGGGAGTAGGGAAACATTTGCATATGTTTTAAGACCTGAAATGCAGCACTCTATTCAATTGAAGTTCAAGGTACATTTGCCCTAC-TTATTTTCCCAGAATCCCTGAATAT-----------GCAGTCGC-------GCCCGAAACGTCGCCGCGAA-CGCAACGATCGGTTAACGG--TAAAGCTATAGAAGGGCTCCCACTTTGATACCAGTAGTAGTAGTCCT--------------------AGGGGAGATTAGTCCAGAATGGATCC
>D.erecta
TGTGGC--------TATGACTCAGC-----------TGTCATACTTCTTAGAAGAAAGTAATAATTATGAGATATTTCAG-----GTGCGCATGGAGTGATGTTGCAA-------------TGCACATGATTTAAGTAACGAAA------------------TGTAACACACTAT---TGGCTTGAAC-GATGCTTGCAAGCATCCCCGAGCAT-----------GCAGTCGC-------GCCCGAAACGTCGCCGCGAA-CGCACCGATCGGTTAACGG--TAAAGCTATAGAAGG-CGCTTTATTGAACGCTAGTAG-----GGTCC--------------------AGGA-----TAGTCCATGATGGATCC
>D.yakuba
TGTGGC--------TATGACTCAGC------------GCAATACTTCTAAGAAGGAAGTAATATTTCTGAGACATTTTAG--AAAAGACGCATAGAGTGATGTTGAAA-------------TGCACATGTTTTAAGTAATGGAA--------CTGCAGGGGTTGAAGCTTAAGATGCATATTCCGCAC-TCTACTTCCAACAATCCCTGACCAT-----------GCAGTCGC-------GCCCGAAACGTCGCCGCGAA-CGCAACGATCGGTTAACGG--TAAAGCTATAGAAGG-CGCCTTATTGAACGCTAGTAG-----G-------------------------AGA-----TAGTACAGGATGGATCC
>D.ananassae
TGTGTC--------TATGATTCAGC-----------CCTACATTTGCACCCTACAA-------------------------------------------------------------------------------------------------------------------------------------TCTCCAAATAGTTATCCTCCAATAT-----------ACAGTCGC-------GCCCGAATCGTCACCGTGAT-CGTAACGATCGTC---CAAAATAACGGTCTATAACGGCATAACGGTAAAAGTAACGAAAACGAAAGTT--------------------TTAAAAAAATTTTCCGTAATGGATCC
>D.persimilis
TGTGTCTCTCTATGTATGATTCAGC--------------------------------------------------------------------------------------------------------------------------------------------------------------------------------------------------------ACAGTCGC-------GCCTGAAACGCCGCCGTGAT-CG---CGCACTGC--ACTG--CTCAGCTCTG------CTCTCTCTAGAACATTAGTTCCGTTACCCCCCTCCCTCCCCCTCGAAAAAGGAAAGAAATAGAGAGGCAATGGATCC
>D.willistoni
TGTGTC--------TGTGATTCAGC--------------------------------------------------------------------------------------------------------------------------------------------------------------------------------------------------------ACAATAGA--ATTATTATTGAAACGATTCTGTGAAACGGAACGCT------ACGGATTCCAGTCGTTGGATAGAACTCTGTGGCACACAACATACAAAACACCACACAACATCCTCTC---------------AATTCGATCATGGATCC
>D.virilis
CGCATA--------TATGATTCAAC--------------------------------------------------------------------------------------------------------------------------------------------------------------------------------------------------------GCAGTGGCGAGTCGTGCATGGAACGTCGC-GTAGATCGCATCGAT--------------AGGGTGTAAACAATAGCGCAATT---------------------------------------------------------GACATGGATCC
>D.mojavensis
TGTGCA------TATATGATTCAGC--------------------------------------------------------------------------------------------------------------------------------------------------------------------------------------------------------GCAACGAA-----------GATATATACAAGTAAT----------------ATATATCCAAGTGGTGCAGGGTGAC------------------------------------------------------------------ATGGATCC
>D.grimshawi
TGCATA--------TATGATTCAAC--------------------------------------------------------------------------------------------------------------------------------------------------------------------------------------------------------AAAGGCGC-------GCTCGAAAT-TTGATTTGATTTGATTTGATTTTT---CGCTTTTGTGGTTTTTGGGGGCACGTACTTTGGTGCCAAGAAC--------------------------------------------TCAATGGATCC
