# Supplementary material for: Domesticated gag Gene of Drosophila LTR Retrotransposons Is Involved in Response to Oxidative Stress
Source: Genes (Basel). 2020 Apr 6;11(4):396. doi: 10.3390/genes11040396 (PMC7231272; doi:10.3390/genes11040396)
Supplement: Supplementary file 1 [file genes-11-00396-s001.zip › Table S1.xlsx]

## Sheet: Nodes
mcodeCluster	gene_name	gene_id
1	Aats-asp	FBgn0002069
1	Aats-his	FBgn0027087
1	Ada2b	FBgn0037555
1	Ag5r	FBgn0015010
1	Arc1	FBgn0033926
1	Cct5	FBgn0010621
1	CG11897	FBgn0039644
1	CG12428	FBgn0039543
1	CG12868	FBgn0033945
1	CG16898	FBgn0034480
1	CG2911	FBgn0037350
1	CG3008	FBgn0031643
1	CG4335	FBgn0038795
1	CG43776	FBgn0264298
1	CG43777	FBgn0264299
1	CG4721	FBgn0039024
1	CG5800	FBgn0030855
1	CG5853	FBgn0032167
1	CG5958	FBgn0031913
1	CG6066	FBgn0039488
1	CG9989	FBgn0039593
1	CHMP2B	FBgn0035589
1	Cyp18a1	FBgn0010383
1	Def	FBgn0010385
1	Diap1	FBgn0260635
1	dos	FBgn0016794
1	Ets21C	FBgn0005660
1	FBgn0001168	FBgn0001168
1	FBgn0015019	FBgn0015019
1	FBgn0020545	FBgn0020545
1	FBgn0039044	FBgn0039044
1	FBgn0039260	FBgn0039260
1	FBgn0041582	FBgn0041582
1	FBgn0261530	FBgn0261530
1	GIIIspla2	FBgn0030013
1	GstD10	FBgn0042206
1	Hsp23	FBgn0001224
1	Hsp83	FBgn0001233
1	IM2	FBgn0025583
1	IM3	FBgn0040736
1	ImpL2	FBgn0001257
1	La	FBgn0011638
1	RasGAP1	FBgn0004390
1	RpA-70	FBgn0010173
1	rut	FBgn0003301
1	trbl	FBgn0028978
1	Trx-2	FBgn0040070
1	Uba1	FBgn0023143
1	vir-1	FBgn0043841
1	vri	FBgn0016076
2	AttA	FBgn0012042
2	AttB	FBgn0041581
2	CecB	FBgn0000278
2	CecC	FBgn0000279
2	CG10383	FBgn0032699
2	CG10911	FBgn0034295
2	CG10912	FBgn0034296
2	CG10970	FBgn0030078
2	CG11671	FBgn0037562
2	CG13075	FBgn0036563
2	CG13311	FBgn0035929
2	CG13323	FBgn0033788
2	CG13324	FBgn0033789
2	CG13641	FBgn0039239
2	CG14499	FBgn0034317
2	CG14957	FBgn0035412
2	CG15043	FBgn0030929
2	CG2789	FBgn0031263
2	CG42299	FBgn0259195
2	CG42825	FBgn0262007
2	CG44325	FBgn0265413
2	CG5118	FBgn0031317
2	CG5966	FBgn0029831
2	CG8791	FBgn0033234
2	Cyp4e3	FBgn0015035
2	Dmtn	FBgn0037443
2	DptB	FBgn0034407
2	drpr	FBgn0027594
2	FBgn0030262	FBgn0030262
2	FBgn0030993	FBgn0030993
2	FBgn0033397	FBgn0033397
2	FBgn0033928	FBgn0033928
2	FBgn0036627	FBgn0036627
2	FBgn0260632	FBgn0260632
2	FBgn0261560	FBgn0261560
2	Fst	FBgn0037724
2	GalNAc-T2	FBgn0030930
2	Mtk	FBgn0014865
2	Myo31DF	FBgn0086347
2	Rel	FBgn0014018
2	rgn	FBgn0261258
2	SH3PX1	FBgn0040475
2	Socs36E	FBgn0041184
2	Spn88Eb	FBgn0038299
2	spz	FBgn0003495
2	Tsp42El	FBgn0033134
2	Uro	FBgn0003961
2	Xrp1	FBgn0261113
3	18w	FBgn0004364
3	Apc	FBgn0015589
3	Apoltp	FBgn0032136
3	CG10337	FBgn0032805
3	CG10638	FBgn0036290
3	CG10910	FBgn0034289
3	CG12766	FBgn0035476
3	CG12926	FBgn0033437
3	CG14302	FBgn0038647
3	CG30015	FBgn0050015
3	CG31148	FBgn0051148
3	CG3117	FBgn0031471
3	CG32649	FBgn0052649
3	CG3397	FBgn0037975
3	CG42365	FBgn0259711
3	CG5999	FBgn0038083
3	CG6769	FBgn0030878
3	CG8353	FBgn0032002
3	Cha	FBgn0000303
3	Dpt	FBgn0004240
3	Dr	FBgn0000492
3	Dro	FBgn0010388
3	FBgn0002524	FBgn0002524
3	FBgn0010488	FBgn0010488
3	FBgn0027836	FBgn0027836
3	FBgn0031432	FBgn0031432
3	FBgn0034728	FBgn0034728
3	FBgn0261671	FBgn0261671
3	GstD2	FBgn0010038
3	GstE1	FBgn0034335
3	Hsp22	FBgn0001223
3	IM23	FBgn0034328
3	l(2)k09022	FBgn0086451
3	loco	FBgn0020278
3	LysX	FBgn0004431
3	MTF-1	FBgn0040305
3	Nelf-A	FBgn0038872
3	NijA	FBgn0036101
3	out	FBgn0259834
3	POSH	FBgn0040294
3	QC	FBgn0052412
3	stc	FBgn0001978
3	stv	FBgn0086708
3	Tab2	FBgn0086358
4	AttC	FBgn0041579
4	AttD	FBgn0038530
4	CalpB	FBgn0025866
4	CG10103	FBgn0035715
4	CG10341	FBgn0032701
4	CG12116	FBgn0030041
4	CG12224	FBgn0037974
4	CG12655	FBgn0031080
4	CG12780	FBgn0033301
4	CG13631	FBgn0040600
4	CG13905	FBgn0035176
4	CG1572	FBgn0030309
4	CG15784	FBgn0029766
4	CG2065	FBgn0033204
4	CG42300	FBgn0259196
4	CG4269	FBgn0034741
4	CG42807	FBgn0261989
4	CG8157	FBgn0034010
4	Cpr49Ac	FBgn0033725
4	FBgn0030357	FBgn0030357
4	FBgn0031745	FBgn0031745
4	FBgn0033593	FBgn0033593
4	FBgn0034756	FBgn0034756
4	FBgn0037719	FBgn0037719
4	FBgn0260442	FBgn0260442
4	Idgf1	FBgn0020416
4	Mal-B1	FBgn0032381
4	Obp99b	FBgn0039685
4	pst	FBgn0035770
4	puc	FBgn0243512
4	Tig	FBgn0011722
4	Tsp42Ed	FBgn0029507
5	ALiX	FBgn0086346
5	AnxB9	FBgn0000083
5	CD98hc	FBgn0037533
5	CG10916	FBgn0034312
5	CG11089	FBgn0039241
5	CG13594	FBgn0035041
5	CG14205	FBgn0031034
5	CG14906	FBgn0015351
5	CG14907	FBgn0038455
5	CG15203	FBgn0030261
5	CG17224	FBgn0031489
5	CG2064	FBgn0033205
5	CG2909	FBgn0030189
5	CG30281	FBgn0050281
5	CG31694	FBgn0051694
5	CG31793	FBgn0051793
5	CG33229	FBgn0053229
5	CG33470	FBgn0053470
5	CG3476	FBgn0031881
5	CG4199	FBgn0025628
5	CG4741	FBgn0035040
5	CG7130	FBgn0037151
5	FBgn0037345	FBgn0037345
5	FBgn0040236	FBgn0040236
5	GstD9	FBgn0038020
5	Nmdmc	FBgn0010222
5	PGRP-SA	FBgn0030310
5	Swim	FBgn0034709
5	Syt1	FBgn0004242
5	Timp	FBgn0025879
6	Alas	FBgn0020764
6	CG10286	FBgn0037439
6	CG10420	FBgn0039296
6	CG18596	FBgn0038953
6	CG2017	FBgn0037391
6	CG44006	FBgn0264748
6	CG5205	FBgn0038344
6	CG6353	FBgn0038893
6	CG6428	FBgn0029689
6	CG7033	FBgn0030086
6	CG8066	FBgn0038243
6	FBgn0019890	FBgn0019890
6	FBgn0042627	FBgn0042627
6	Hmgs	FBgn0010611
6	Hsp67Bb	FBgn0001228
6	ImpL3	FBgn0001258
6	Prp31	FBgn0036487
6	Sox14	FBgn0005612
6	sra	FBgn0086370
7	alpha-Est2	FBgn0015570
7	CG13561	FBgn0034906
7	CG30069	FBgn0050069
7	FBgn0045761	FBgn0045761
7	JhI-1	FBgn0028426
7	Lig4	FBgn0030506
7	Ptp4E	FBgn0004368
7	Ssrp	FBgn0010278
8	FBgn0051354	FBgn0051354
8	Hsp70Ba	FBgn0013277
8	Hsp70Bb	FBgn0013278
8	Hsp70Bc	FBgn0013279

## Sheet: Edges
mcodeCluster	gene_name_1	gene_id_1	gene_name_2	gene_id_2
1	Aats-asp	FBgn0002069	FBgn0001168	FBgn0001168
1	Aats-asp	FBgn0002069	RpA-70	FBgn0010173
1	Aats-asp	FBgn0002069	Cct5	FBgn0010621
1	Aats-asp	FBgn0002069	FBgn0015019	FBgn0015019
1	Aats-asp	FBgn0002069	CHMP2B	FBgn0035589
1	Aats-asp	FBgn0002069	CG12428	FBgn0039543
1	Aats-asp	FBgn0002069	CG11897	FBgn0039644
1	Aats-asp	FBgn0002069	Trx-2	FBgn0040070
1	Aats-asp	FBgn0002069	FBgn0041582	FBgn0041582
1	Aats-asp	FBgn0002069	Diap1	FBgn0260635
1	Aats-asp	FBgn0002069	FBgn0261530	FBgn0261530
1	Aats-his	FBgn0027087	FBgn0001168	FBgn0001168
1	Aats-his	FBgn0027087	trbl	FBgn0028978
1	Aats-his	FBgn0027087	GIIIspla2	FBgn0030013
1	Aats-his	FBgn0027087	CHMP2B	FBgn0035589
1	Aats-his	FBgn0027087	CG11897	FBgn0039644
1	Ada2b	FBgn0037555	FBgn0001168	FBgn0001168
1	Ada2b	FBgn0037555	CG11897	FBgn0039644
1	Ag5r	FBgn0015010	RasGAP1	FBgn0004390
1	Ag5r	FBgn0015010	Cct5	FBgn0010621
1	Ag5r	FBgn0015010	vri	FBgn0016076
1	Ag5r	FBgn0015010	Uba1	FBgn0023143
1	Ag5r	FBgn0015010	CG5800	FBgn0030855
1	Ag5r	FBgn0015010	CHMP2B	FBgn0035589
1	Ag5r	FBgn0015010	CG4721	FBgn0039024
1	Ag5r	FBgn0015010	Trx-2	FBgn0040070
1	Arc1	FBgn0033926	Cyp18a1	FBgn0010383
1	Arc1	FBgn0033926	FBgn0039260	FBgn0039260
1	Cct5	FBgn0010621	FBgn0001168	FBgn0001168
1	Cct5	FBgn0010621	RpA-70	FBgn0010173
1	Cct5	FBgn0010621	CG3008	FBgn0031643
1	Cct5	FBgn0010621	Ada2b	FBgn0037555
1	Cct5	FBgn0010621	CG11897	FBgn0039644
1	Cct5	FBgn0010621	FBgn0041582	FBgn0041582
1	CG11897	FBgn0039644	FBgn0001168	FBgn0001168
1	CG12428	FBgn0039543	FBgn0001168	FBgn0001168
1	CG12428	FBgn0039543	RpA-70	FBgn0010173
1	CG12428	FBgn0039543	Cyp18a1	FBgn0010383
1	CG12428	FBgn0039543	Cct5	FBgn0010621
1	CG12428	FBgn0039543	CG3008	FBgn0031643
1	CG12428	FBgn0039543	CG16898	FBgn0034480
1	CG12428	FBgn0039543	Ada2b	FBgn0037555
1	CG12428	FBgn0039543	CG4721	FBgn0039024
1	CG12428	FBgn0039543	CG11897	FBgn0039644
1	CG12428	FBgn0039543	FBgn0041582	FBgn0041582
1	CG12428	FBgn0039543	Diap1	FBgn0260635
1	CG12428	FBgn0039543	FBgn0261530	FBgn0261530
1	CG12868	FBgn0033945	RasGAP1	FBgn0004390
1	CG12868	FBgn0033945	La	FBgn0011638
1	CG12868	FBgn0033945	Uba1	FBgn0023143
1	CG12868	FBgn0033945	Aats-his	FBgn0027087
1	CG16898	FBgn0034480	Cyp18a1	FBgn0010383
1	CG16898	FBgn0034480	CHMP2B	FBgn0035589
1	CG16898	FBgn0034480	CG9989	FBgn0039593
1	CG16898	FBgn0034480	Trx-2	FBgn0040070
1	CG2911	FBgn0037350	ImpL2	FBgn0001257
1	CG2911	FBgn0037350	FBgn0015019	FBgn0015019
1	CG2911	FBgn0037350	trbl	FBgn0028978
1	CG2911	FBgn0037350	GIIIspla2	FBgn0030013
1	CG2911	FBgn0037350	CG5800	FBgn0030855
1	CG2911	FBgn0037350	CG3008	FBgn0031643
1	CG2911	FBgn0037350	Ada2b	FBgn0037555
1	CG2911	FBgn0037350	FBgn0039044	FBgn0039044
1	CG2911	FBgn0037350	CG6066	FBgn0039488
1	CG2911	FBgn0037350	CG9989	FBgn0039593
1	CG2911	FBgn0037350	GstD10	FBgn0042206
1	CG3008	FBgn0031643	FBgn0001168	FBgn0001168
1	CG3008	FBgn0031643	Aats-his	FBgn0027087
1	CG3008	FBgn0031643	trbl	FBgn0028978
1	CG3008	FBgn0031643	CG5800	FBgn0030855
1	CG3008	FBgn0031643	Ada2b	FBgn0037555
1	CG3008	FBgn0031643	CG11897	FBgn0039644
1	CG3008	FBgn0031643	Trx-2	FBgn0040070
1	CG3008	FBgn0031643	FBgn0041582	FBgn0041582
1	CG4335	FBgn0038795	FBgn0001168	FBgn0001168
1	CG4335	FBgn0038795	Aats-asp	FBgn0002069
1	CG4335	FBgn0038795	RpA-70	FBgn0010173
1	CG4335	FBgn0038795	Cct5	FBgn0010621
1	CG4335	FBgn0038795	CG3008	FBgn0031643
1	CG4335	FBgn0038795	CG5853	FBgn0032167
1	CG4335	FBgn0038795	CG4721	FBgn0039024
1	CG4335	FBgn0038795	CG11897	FBgn0039644
1	CG4335	FBgn0038795	Trx-2	FBgn0040070
1	CG4335	FBgn0038795	GstD10	FBgn0042206
1	CG43776	FBgn0264298	FBgn0039044	FBgn0039044
1	CG43776	FBgn0264298	FBgn0041582	FBgn0041582
1	CG43776	FBgn0264298	CG43777	FBgn0264299
1	CG43777	FBgn0264299	FBgn0039044	FBgn0039044
1	CG43777	FBgn0264299	FBgn0041582	FBgn0041582
1	CG4721	FBgn0039024	FBgn0001168	FBgn0001168
1	CG4721	FBgn0039024	RpA-70	FBgn0010173
1	CG4721	FBgn0039024	Cyp18a1	FBgn0010383
1	CG4721	FBgn0039024	Cct5	FBgn0010621
1	CG4721	FBgn0039024	CG3008	FBgn0031643
1	CG4721	FBgn0039024	CG16898	FBgn0034480
1	CG4721	FBgn0039024	Ada2b	FBgn0037555
1	CG4721	FBgn0039024	Trx-2	FBgn0040070
1	CG4721	FBgn0039024	Diap1	FBgn0260635
1	CG4721	FBgn0039024	FBgn0261530	FBgn0261530
1	CG5800	FBgn0030855	Ada2b	FBgn0037555
1	CG5800	FBgn0030855	Trx-2	FBgn0040070
1	CG5853	FBgn0032167	FBgn0001168	FBgn0001168
1	CG5853	FBgn0032167	Aats-asp	FBgn0002069
1	CG5853	FBgn0032167	RpA-70	FBgn0010173
1	CG5853	FBgn0032167	Cct5	FBgn0010621
1	CG5853	FBgn0032167	FBgn0015019	FBgn0015019
1	CG5853	FBgn0032167	Aats-his	FBgn0027087
1	CG5853	FBgn0032167	CG3008	FBgn0031643
1	CG5853	FBgn0032167	CG16898	FBgn0034480
1	CG5853	FBgn0032167	CG4721	FBgn0039024
1	CG5853	FBgn0032167	CG12428	FBgn0039543
1	CG5853	FBgn0032167	CG11897	FBgn0039644
1	CG5853	FBgn0032167	FBgn0041582	FBgn0041582
1	CG5853	FBgn0032167	Diap1	FBgn0260635
1	CG5853	FBgn0032167	FBgn0261530	FBgn0261530
1	CG5958	FBgn0031913	Cyp18a1	FBgn0010383
1	CG5958	FBgn0031913	CG5853	FBgn0032167
1	CG5958	FBgn0031913	CG16898	FBgn0034480
1	CG6066	FBgn0039488	trbl	FBgn0028978
1	CG6066	FBgn0039488	GIIIspla2	FBgn0030013
1	CG6066	FBgn0039488	CG5800	FBgn0030855
1	CG6066	FBgn0039488	CHMP2B	FBgn0035589
1	CG6066	FBgn0039488	Ada2b	FBgn0037555
1	CG6066	FBgn0039488	FBgn0039044	FBgn0039044
1	CG9989	FBgn0039593	CG5800	FBgn0030855
1	CG9989	FBgn0039593	Trx-2	FBgn0040070
1	CHMP2B	FBgn0035589	FBgn0001168	FBgn0001168
1	CHMP2B	FBgn0035589	trbl	FBgn0028978
1	CHMP2B	FBgn0035589	GIIIspla2	FBgn0030013
1	CHMP2B	FBgn0035589	CG9989	FBgn0039593
1	Cyp18a1	FBgn0010383	CG9989	FBgn0039593
1	Cyp18a1	FBgn0010383	Trx-2	FBgn0040070
1	Def	FBgn0010385	FBgn0001168	FBgn0001168
1	Def	FBgn0010385	ImpL2	FBgn0001257
1	Def	FBgn0010385	CHMP2B	FBgn0035589
1	Diap1	FBgn0260635	RpA-70	FBgn0010173
1	Diap1	FBgn0260635	Cct5	FBgn0010621
1	Diap1	FBgn0260635	CG3008	FBgn0031643
1	Diap1	FBgn0260635	FBgn0261530	FBgn0261530
1	dos	FBgn0016794	La	FBgn0011638
1	dos	FBgn0016794	Diap1	FBgn0260635
1	Ets21C	FBgn0005660	CG4335	FBgn0038795
1	FBgn0015019	FBgn0015019	FBgn0001168	FBgn0001168
1	FBgn0015019	FBgn0015019	ImpL2	FBgn0001257
1	FBgn0015019	FBgn0015019	RpA-70	FBgn0010173
1	FBgn0015019	FBgn0015019	Cct5	FBgn0010621
1	FBgn0015019	FBgn0015019	Aats-his	FBgn0027087
1	FBgn0015019	FBgn0015019	CG5800	FBgn0030855
1	FBgn0015019	FBgn0015019	CG3008	FBgn0031643
1	FBgn0015019	FBgn0015019	FBgn0039044	FBgn0039044
1	FBgn0015019	FBgn0015019	CG6066	FBgn0039488
1	FBgn0015019	FBgn0015019	CG9989	FBgn0039593
1	FBgn0015019	FBgn0015019	CG11897	FBgn0039644
1	FBgn0020545	FBgn0020545	ImpL2	FBgn0001257
1	FBgn0020545	FBgn0020545	Aats-asp	FBgn0002069
1	FBgn0020545	FBgn0020545	RpA-70	FBgn0010173
1	FBgn0020545	FBgn0020545	Cct5	FBgn0010621
1	FBgn0020545	FBgn0020545	La	FBgn0011638
1	FBgn0020545	FBgn0020545	vri	FBgn0016076
1	FBgn0020545	FBgn0020545	Aats-his	FBgn0027087
1	FBgn0020545	FBgn0020545	trbl	FBgn0028978
1	FBgn0020545	FBgn0020545	CG5800	FBgn0030855
1	FBgn0020545	FBgn0020545	CG3008	FBgn0031643
1	FBgn0020545	FBgn0020545	CG5853	FBgn0032167
1	FBgn0020545	FBgn0020545	Ada2b	FBgn0037555
1	FBgn0020545	FBgn0020545	CG4335	FBgn0038795
1	FBgn0020545	FBgn0020545	CG4721	FBgn0039024
1	FBgn0020545	FBgn0020545	CG11897	FBgn0039644
1	FBgn0020545	FBgn0020545	FBgn0041582	FBgn0041582
1	FBgn0020545	FBgn0020545	Diap1	FBgn0260635
1	FBgn0020545	FBgn0020545	FBgn0261530	FBgn0261530
1	FBgn0039044	FBgn0039044	Aats-his	FBgn0027087
1	FBgn0039044	FBgn0039044	trbl	FBgn0028978
1	FBgn0039044	FBgn0039044	GIIIspla2	FBgn0030013
1	FBgn0039044	FBgn0039044	CG5800	FBgn0030855
1	FBgn0039044	FBgn0039044	CHMP2B	FBgn0035589
1	FBgn0039044	FBgn0039044	Ada2b	FBgn0037555
1	FBgn0039044	FBgn0039044	CG9989	FBgn0039593
1	FBgn0039044	FBgn0039044	FBgn0041582	FBgn0041582
1	FBgn0039260	FBgn0039260	FBgn0001168	FBgn0001168
1	FBgn0039260	FBgn0039260	ImpL2	FBgn0001257
1	FBgn0039260	FBgn0039260	Aats-asp	FBgn0002069
1	FBgn0039260	FBgn0039260	RpA-70	FBgn0010173
1	FBgn0039260	FBgn0039260	Cct5	FBgn0010621
1	FBgn0039260	FBgn0039260	FBgn0020545	FBgn0020545
1	FBgn0039260	FBgn0039260	Aats-his	FBgn0027087
1	FBgn0039260	FBgn0039260	CG3008	FBgn0031643
1	FBgn0039260	FBgn0039260	CG5853	FBgn0032167
1	FBgn0039260	FBgn0039260	CG16898	FBgn0034480
1	FBgn0039260	FBgn0039260	CHMP2B	FBgn0035589
1	FBgn0039260	FBgn0039260	Ada2b	FBgn0037555
1	FBgn0039260	FBgn0039260	CG4335	FBgn0038795
1	FBgn0039260	FBgn0039260	CG4721	FBgn0039024
1	FBgn0039260	FBgn0039260	CG12428	FBgn0039543
1	FBgn0039260	FBgn0039260	CG11897	FBgn0039644
1	FBgn0039260	FBgn0039260	Trx-2	FBgn0040070
1	FBgn0039260	FBgn0039260	FBgn0041582	FBgn0041582
1	FBgn0039260	FBgn0039260	Diap1	FBgn0260635
1	FBgn0039260	FBgn0039260	FBgn0261530	FBgn0261530
1	FBgn0041582	FBgn0041582	FBgn0001168	FBgn0001168
1	FBgn0041582	FBgn0041582	Ada2b	FBgn0037555
1	FBgn0041582	FBgn0041582	CG11897	FBgn0039644
1	FBgn0261530	FBgn0261530	FBgn0001168	FBgn0001168
1	FBgn0261530	FBgn0261530	RpA-70	FBgn0010173
1	FBgn0261530	FBgn0261530	Cct5	FBgn0010621
1	FBgn0261530	FBgn0261530	Aats-his	FBgn0027087
1	FBgn0261530	FBgn0261530	CG3008	FBgn0031643
1	FBgn0261530	FBgn0261530	CG11897	FBgn0039644
1	GstD10	FBgn0042206	FBgn0001168	FBgn0001168
1	GstD10	FBgn0042206	ImpL2	FBgn0001257
1	GstD10	FBgn0042206	RpA-70	FBgn0010173
1	GstD10	FBgn0042206	FBgn0015019	FBgn0015019
1	GstD10	FBgn0042206	CG5800	FBgn0030855
1	GstD10	FBgn0042206	CG3008	FBgn0031643
1	GstD10	FBgn0042206	FBgn0039044	FBgn0039044
1	GstD10	FBgn0042206	Trx-2	FBgn0040070
1	Hsp23	FBgn0001224	FBgn0001168	FBgn0001168
1	Hsp23	FBgn0001224	RpA-70	FBgn0010173
1	Hsp23	FBgn0001224	Ada2b	FBgn0037555
1	Hsp23	FBgn0001224	CG4335	FBgn0038795
1	Hsp23	FBgn0001224	CG4721	FBgn0039024
1	Hsp23	FBgn0001224	Trx-2	FBgn0040070
1	Hsp23	FBgn0001224	GstD10	FBgn0042206
1	Hsp83	FBgn0001233	Hsp23	FBgn0001224
1	Hsp83	FBgn0001233	ImpL2	FBgn0001257
1	Hsp83	FBgn0001233	Cct5	FBgn0010621
1	Hsp83	FBgn0001233	FBgn0015019	FBgn0015019
1	Hsp83	FBgn0001233	CG3008	FBgn0031643
1	Hsp83	FBgn0001233	CG16898	FBgn0034480
1	Hsp83	FBgn0001233	CG2911	FBgn0037350
1	Hsp83	FBgn0001233	Ada2b	FBgn0037555
1	Hsp83	FBgn0001233	CG4335	FBgn0038795
1	Hsp83	FBgn0001233	CG4721	FBgn0039024
1	Hsp83	FBgn0001233	FBgn0039044	FBgn0039044
1	Hsp83	FBgn0001233	CG6066	FBgn0039488
1	Hsp83	FBgn0001233	CG12428	FBgn0039543
1	Hsp83	FBgn0001233	GstD10	FBgn0042206
1	IM2	FBgn0025583	ImpL2	FBgn0001257
1	IM2	FBgn0025583	Def	FBgn0010385
1	IM2	FBgn0025583	CG9989	FBgn0039593
1	IM2	FBgn0025583	IM3	FBgn0040736
1	IM2	FBgn0025583	Diap1	FBgn0260635
1	IM3	FBgn0040736	ImpL2	FBgn0001257
1	IM3	FBgn0040736	Def	FBgn0010385
1	IM3	FBgn0040736	CHMP2B	FBgn0035589
1	IM3	FBgn0040736	CG9989	FBgn0039593
1	IM3	FBgn0040736	Diap1	FBgn0260635
1	ImpL2	FBgn0001257	trbl	FBgn0028978
1	ImpL2	FBgn0001257	GIIIspla2	FBgn0030013
1	ImpL2	FBgn0001257	CG5800	FBgn0030855
1	ImpL2	FBgn0001257	CG3008	FBgn0031643
1	ImpL2	FBgn0001257	CG16898	FBgn0034480
1	ImpL2	FBgn0001257	Ada2b	FBgn0037555
1	ImpL2	FBgn0001257	FBgn0039044	FBgn0039044
1	ImpL2	FBgn0001257	CG6066	FBgn0039488
1	ImpL2	FBgn0001257	CG9989	FBgn0039593
1	ImpL2	FBgn0001257	Diap1	FBgn0260635
1	La	FBgn0011638	Aats-asp	FBgn0002069
1	La	FBgn0011638	RpA-70	FBgn0010173
1	La	FBgn0011638	Cct5	FBgn0010621
1	La	FBgn0011638	FBgn0015019	FBgn0015019
1	La	FBgn0011638	CG3008	FBgn0031643
1	La	FBgn0011638	CG5853	FBgn0032167
1	La	FBgn0011638	CG11897	FBgn0039644
1	La	FBgn0011638	FBgn0041582	FBgn0041582
1	RasGAP1	FBgn0004390	Hsp23	FBgn0001224
1	RasGAP1	FBgn0004390	La	FBgn0011638
1	RasGAP1	FBgn0004390	Uba1	FBgn0023143
1	RasGAP1	FBgn0004390	Ada2b	FBgn0037555
1	RasGAP1	FBgn0004390	FBgn0041582	FBgn0041582
1	RpA-70	FBgn0010173	FBgn0001168	FBgn0001168
1	RpA-70	FBgn0010173	Aats-his	FBgn0027087
1	RpA-70	FBgn0010173	trbl	FBgn0028978
1	RpA-70	FBgn0010173	CG3008	FBgn0031643
1	RpA-70	FBgn0010173	Ada2b	FBgn0037555
1	RpA-70	FBgn0010173	CG11897	FBgn0039644
1	RpA-70	FBgn0010173	Trx-2	FBgn0040070
1	RpA-70	FBgn0010173	FBgn0041582	FBgn0041582
1	rut	FBgn0003301	RasGAP1	FBgn0004390
1	rut	FBgn0003301	Cct5	FBgn0010621
1	rut	FBgn0003301	Ag5r	FBgn0015010
1	rut	FBgn0003301	vri	FBgn0016076
1	rut	FBgn0003301	Uba1	FBgn0023143
1	rut	FBgn0003301	CG5800	FBgn0030855
1	rut	FBgn0003301	CHMP2B	FBgn0035589
1	rut	FBgn0003301	CG4721	FBgn0039024
1	rut	FBgn0003301	Trx-2	FBgn0040070
1	trbl	FBgn0028978	FBgn0001168	FBgn0001168
1	trbl	FBgn0028978	GIIIspla2	FBgn0030013
1	trbl	FBgn0028978	CG5800	FBgn0030855
1	trbl	FBgn0028978	CG11897	FBgn0039644
1	trbl	FBgn0028978	Trx-2	FBgn0040070
1	Trx-2	FBgn0040070	FBgn0001168	FBgn0001168
1	Trx-2	FBgn0040070	CG11897	FBgn0039644
1	Uba1	FBgn0023143	ImpL2	FBgn0001257
1	Uba1	FBgn0023143	Aats-asp	FBgn0002069
1	Uba1	FBgn0023143	Cct5	FBgn0010621
1	Uba1	FBgn0023143	La	FBgn0011638
1	Uba1	FBgn0023143	CG5853	FBgn0032167
1	Uba1	FBgn0023143	CG4721	FBgn0039024
1	Uba1	FBgn0023143	FBgn0039260	FBgn0039260
1	Uba1	FBgn0023143	CG12428	FBgn0039543
1	Uba1	FBgn0023143	Trx-2	FBgn0040070
1	Uba1	FBgn0023143	FBgn0041582	FBgn0041582
1	Uba1	FBgn0023143	Diap1	FBgn0260635
1	vir-1	FBgn0043841	CG16898	FBgn0034480
1	vri	FBgn0016076	FBgn0001168	FBgn0001168
1	vri	FBgn0016076	ImpL2	FBgn0001257
1	vri	FBgn0016076	Aats-asp	FBgn0002069
1	vri	FBgn0016076	trbl	FBgn0028978
1	vri	FBgn0016076	GIIIspla2	FBgn0030013
1	vri	FBgn0016076	CHMP2B	FBgn0035589
1	vri	FBgn0016076	Ada2b	FBgn0037555
1	vri	FBgn0016076	CG11897	FBgn0039644
1	vri	FBgn0016076	FBgn0041582	FBgn0041582
1	vri	FBgn0016076	Diap1	FBgn0260635
2	AttA	FBgn0012042	spz	FBgn0003495
2	AttA	FBgn0012042	Rel	FBgn0014018
2	AttA	FBgn0012042	Mtk	FBgn0014865
2	AttA	FBgn0012042	Cyp4e3	FBgn0015035
2	AttA	FBgn0012042	CG10970	FBgn0030078
2	AttA	FBgn0012042	CG15043	FBgn0030929
2	AttA	FBgn0012042	GalNAc-T2	FBgn0030930
2	AttA	FBgn0012042	CG2789	FBgn0031263
2	AttA	FBgn0012042	CG5118	FBgn0031317
2	AttA	FBgn0012042	Tsp42El	FBgn0033134
2	AttA	FBgn0012042	FBgn0033928	FBgn0033928
2	AttA	FBgn0012042	CG10911	FBgn0034295
2	AttA	FBgn0012042	CG14499	FBgn0034317
2	AttA	FBgn0012042	DptB	FBgn0034407
2	AttA	FBgn0012042	CG14957	FBgn0035412
2	AttA	FBgn0012042	CG13311	FBgn0035929
2	AttA	FBgn0012042	CG13075	FBgn0036563
2	AttA	FBgn0012042	FBgn0036627	FBgn0036627
2	AttA	FBgn0012042	CG11671	FBgn0037562
2	AttA	FBgn0012042	Fst	FBgn0037724
2	AttA	FBgn0012042	SH3PX1	FBgn0040475
2	AttA	FBgn0012042	Socs36E	FBgn0041184
2	AttA	FBgn0012042	AttB	FBgn0041581
2	AttA	FBgn0012042	FBgn0260632	FBgn0260632
2	AttA	FBgn0012042	Xrp1	FBgn0261113
2	AttA	FBgn0012042	rgn	FBgn0261258
2	AttA	FBgn0012042	CG42825	FBgn0262007
2	AttA	FBgn0012042	CG44325	FBgn0265413
2	AttB	FBgn0041581	spz	FBgn0003495
2	AttB	FBgn0041581	Rel	FBgn0014018
2	AttB	FBgn0041581	Mtk	FBgn0014865
2	AttB	FBgn0041581	Cyp4e3	FBgn0015035
2	AttB	FBgn0041581	CG10970	FBgn0030078
2	AttB	FBgn0041581	CG15043	FBgn0030929
2	AttB	FBgn0041581	GalNAc-T2	FBgn0030930
2	AttB	FBgn0041581	CG2789	FBgn0031263
2	AttB	FBgn0041581	Tsp42El	FBgn0033134
2	AttB	FBgn0041581	FBgn0033928	FBgn0033928
2	AttB	FBgn0041581	CG10911	FBgn0034295
2	AttB	FBgn0041581	CG14499	FBgn0034317
2	AttB	FBgn0041581	DptB	FBgn0034407
2	AttB	FBgn0041581	CG14957	FBgn0035412
2	AttB	FBgn0041581	CG13311	FBgn0035929
2	AttB	FBgn0041581	CG13075	FBgn0036563
2	AttB	FBgn0041581	FBgn0036627	FBgn0036627
2	AttB	FBgn0041581	CG11671	FBgn0037562
2	AttB	FBgn0041581	Fst	FBgn0037724
2	AttB	FBgn0041581	SH3PX1	FBgn0040475
2	AttB	FBgn0041581	Socs36E	FBgn0041184
2	AttB	FBgn0041581	FBgn0260632	FBgn0260632
2	AttB	FBgn0041581	Xrp1	FBgn0261113
2	AttB	FBgn0041581	rgn	FBgn0261258
2	AttB	FBgn0041581	CG42825	FBgn0262007
2	AttB	FBgn0041581	CG44325	FBgn0265413
2	CecB	FBgn0000278	CecC	FBgn0000279
2	CecB	FBgn0000278	AttA	FBgn0012042
2	CecB	FBgn0000278	Rel	FBgn0014018
2	CecB	FBgn0000278	Cyp4e3	FBgn0015035
2	CecB	FBgn0000278	CG5966	FBgn0029831
2	CecB	FBgn0000278	CG10970	FBgn0030078
2	CecB	FBgn0000278	FBgn0030262	FBgn0030262
2	CecB	FBgn0000278	CG2789	FBgn0031263
2	CecB	FBgn0000278	CG5118	FBgn0031317
2	CecB	FBgn0000278	CG10383	FBgn0032699
2	CecB	FBgn0000278	FBgn0033928	FBgn0033928
2	CecB	FBgn0000278	FBgn0036627	FBgn0036627
2	CecB	FBgn0000278	Fst	FBgn0037724
2	CecB	FBgn0000278	Spn88Eb	FBgn0038299
2	CecB	FBgn0000278	Socs36E	FBgn0041184
2	CecB	FBgn0000278	AttB	FBgn0041581
2	CecB	FBgn0000278	FBgn0260632	FBgn0260632
2	CecB	FBgn0000278	FBgn0261560	FBgn0261560
2	CecB	FBgn0000278	CG42825	FBgn0262007
2	CecB	FBgn0000278	CG44325	FBgn0265413
2	CecC	FBgn0000279	AttA	FBgn0012042
2	CecC	FBgn0000279	Rel	FBgn0014018
2	CecC	FBgn0000279	Mtk	FBgn0014865
2	CecC	FBgn0000279	Cyp4e3	FBgn0015035
2	CecC	FBgn0000279	CG10970	FBgn0030078
2	CecC	FBgn0000279	FBgn0030262	FBgn0030262
2	CecC	FBgn0000279	CG2789	FBgn0031263
2	CecC	FBgn0000279	CG5118	FBgn0031317
2	CecC	FBgn0000279	FBgn0033397	FBgn0033397
2	CecC	FBgn0000279	FBgn0033928	FBgn0033928
2	CecC	FBgn0000279	DptB	FBgn0034407
2	CecC	FBgn0000279	CG13311	FBgn0035929
2	CecC	FBgn0000279	FBgn0036627	FBgn0036627
2	CecC	FBgn0000279	CG11671	FBgn0037562
2	CecC	FBgn0000279	Fst	FBgn0037724
2	CecC	FBgn0000279	Spn88Eb	FBgn0038299
2	CecC	FBgn0000279	Socs36E	FBgn0041184
2	CecC	FBgn0000279	AttB	FBgn0041581
2	CecC	FBgn0000279	FBgn0260632	FBgn0260632
2	CecC	FBgn0000279	FBgn0261560	FBgn0261560
2	CecC	FBgn0000279	CG44325	FBgn0265413
2	CG10383	FBgn0032699	CecC	FBgn0000279
2	CG10383	FBgn0032699	AttA	FBgn0012042
2	CG10383	FBgn0032699	Rel	FBgn0014018
2	CG10383	FBgn0032699	Cyp4e3	FBgn0015035
2	CG10383	FBgn0032699	CG5966	FBgn0029831
2	CG10383	FBgn0032699	CG10970	FBgn0030078
2	CG10383	FBgn0032699	FBgn0030262	FBgn0030262
2	CG10383	FBgn0032699	CG15043	FBgn0030929
2	CG10383	FBgn0032699	GalNAc-T2	FBgn0030930
2	CG10383	FBgn0032699	CG2789	FBgn0031263
2	CG10383	FBgn0032699	CG5118	FBgn0031317
2	CG10383	FBgn0032699	Tsp42El	FBgn0033134
2	CG10383	FBgn0032699	FBgn0033397	FBgn0033397
2	CG10383	FBgn0032699	FBgn0033928	FBgn0033928
2	CG10383	FBgn0032699	CG10912	FBgn0034296
2	CG10383	FBgn0032699	CG14499	FBgn0034317
2	CG10383	FBgn0032699	DptB	FBgn0034407
2	CG10383	FBgn0032699	CG14957	FBgn0035412
2	CG10383	FBgn0032699	CG13311	FBgn0035929
2	CG10383	FBgn0032699	FBgn0036627	FBgn0036627
2	CG10383	FBgn0032699	Dmtn	FBgn0037443
2	CG10383	FBgn0032699	Fst	FBgn0037724
2	CG10383	FBgn0032699	Spn88Eb	FBgn0038299
2	CG10383	FBgn0032699	SH3PX1	FBgn0040475
2	CG10383	FBgn0032699	Socs36E	FBgn0041184
2	CG10383	FBgn0032699	AttB	FBgn0041581
2	CG10383	FBgn0032699	FBgn0260632	FBgn0260632
2	CG10383	FBgn0032699	Xrp1	FBgn0261113
2	CG10383	FBgn0032699	rgn	FBgn0261258
2	CG10383	FBgn0032699	FBgn0261560	FBgn0261560
2	CG10383	FBgn0032699	CG42825	FBgn0262007
2	CG10383	FBgn0032699	CG44325	FBgn0265413
2	CG10911	FBgn0034295	spz	FBgn0003495
2	CG10911	FBgn0034295	Uro	FBgn0003961
2	CG10911	FBgn0034295	Mtk	FBgn0014865
2	CG10911	FBgn0034295	Cyp4e3	FBgn0015035
2	CG10911	FBgn0034295	CG5966	FBgn0029831
2	CG10911	FBgn0034295	GalNAc-T2	FBgn0030930
2	CG10911	FBgn0034295	CG8791	FBgn0033234
2	CG10911	FBgn0034295	FBgn0033397	FBgn0033397
2	CG10911	FBgn0034295	CG13323	FBgn0033788
2	CG10911	FBgn0034295	CG13324	FBgn0033789
2	CG10911	FBgn0034295	FBgn0033928	FBgn0033928
2	CG10911	FBgn0034295	CG14499	FBgn0034317
2	CG10911	FBgn0034295	DptB	FBgn0034407
2	CG10911	FBgn0034295	CG14957	FBgn0035412
2	CG10911	FBgn0034295	CG13075	FBgn0036563
2	CG10911	FBgn0034295	CG11671	FBgn0037562
2	CG10911	FBgn0034295	Fst	FBgn0037724
2	CG10911	FBgn0034295	SH3PX1	FBgn0040475
2	CG10911	FBgn0034295	FBgn0260632	FBgn0260632
2	CG10911	FBgn0034295	rgn	FBgn0261258
2	CG10911	FBgn0034295	CG42825	FBgn0262007
2	CG10912	FBgn0034296	spz	FBgn0003495
2	CG10912	FBgn0034296	Uro	FBgn0003961
2	CG10912	FBgn0034296	AttA	FBgn0012042
2	CG10912	FBgn0034296	Rel	FBgn0014018
2	CG10912	FBgn0034296	Mtk	FBgn0014865
2	CG10912	FBgn0034296	Cyp4e3	FBgn0015035
2	CG10912	FBgn0034296	drpr	FBgn0027594
2	CG10912	FBgn0034296	CG5966	FBgn0029831
2	CG10912	FBgn0034296	CG10970	FBgn0030078
2	CG10912	FBgn0034296	FBgn0030262	FBgn0030262
2	CG10912	FBgn0034296	CG15043	FBgn0030929
2	CG10912	FBgn0034296	GalNAc-T2	FBgn0030930
2	CG10912	FBgn0034296	CG5118	FBgn0031317
2	CG10912	FBgn0034296	Tsp42El	FBgn0033134
2	CG10912	FBgn0034296	CG8791	FBgn0033234
2	CG10912	FBgn0034296	CG13323	FBgn0033788
2	CG10912	FBgn0034296	CG13324	FBgn0033789
2	CG10912	FBgn0034296	CG10911	FBgn0034295
2	CG10912	FBgn0034296	CG14499	FBgn0034317
2	CG10912	FBgn0034296	DptB	FBgn0034407
2	CG10912	FBgn0034296	CG14957	FBgn0035412
2	CG10912	FBgn0034296	CG13311	FBgn0035929
2	CG10912	FBgn0034296	CG13075	FBgn0036563
2	CG10912	FBgn0034296	CG11671	FBgn0037562
2	CG10912	FBgn0034296	Fst	FBgn0037724
2	CG10912	FBgn0034296	Spn88Eb	FBgn0038299
2	CG10912	FBgn0034296	SH3PX1	FBgn0040475
2	CG10912	FBgn0034296	AttB	FBgn0041581
2	CG10912	FBgn0034296	Myo31DF	FBgn0086347
2	CG10912	FBgn0034296	Xrp1	FBgn0261113
2	CG10912	FBgn0034296	rgn	FBgn0261258
2	CG10912	FBgn0034296	CG42825	FBgn0262007
2	CG10912	FBgn0034296	CG44325	FBgn0265413
2	CG10970	FBgn0030078	Cyp4e3	FBgn0015035
2	CG10970	FBgn0030078	FBgn0033397	FBgn0033397
2	CG10970	FBgn0030078	CG13323	FBgn0033788
2	CG10970	FBgn0030078	CG13324	FBgn0033789
2	CG10970	FBgn0030078	FBgn0033928	FBgn0033928
2	CG10970	FBgn0030078	DptB	FBgn0034407
2	CG10970	FBgn0030078	FBgn0036627	FBgn0036627
2	CG10970	FBgn0030078	Fst	FBgn0037724
2	CG10970	FBgn0030078	Socs36E	FBgn0041184
2	CG11671	FBgn0037562	spz	FBgn0003495
2	CG11671	FBgn0037562	Uro	FBgn0003961
2	CG11671	FBgn0037562	Mtk	FBgn0014865
2	CG11671	FBgn0037562	Cyp4e3	FBgn0015035
2	CG11671	FBgn0037562	CG5966	FBgn0029831
2	CG11671	FBgn0037562	CG10970	FBgn0030078
2	CG11671	FBgn0037562	CG8791	FBgn0033234
2	CG11671	FBgn0037562	FBgn0033397	FBgn0033397
2	CG11671	FBgn0037562	CG13323	FBgn0033788
2	CG11671	FBgn0037562	CG13324	FBgn0033789
2	CG11671	FBgn0037562	FBgn0033928	FBgn0033928
2	CG11671	FBgn0037562	DptB	FBgn0034407
2	CG11671	FBgn0037562	CG14957	FBgn0035412
2	CG11671	FBgn0037562	CG13075	FBgn0036563
2	CG11671	FBgn0037562	FBgn0036627	FBgn0036627
2	CG11671	FBgn0037562	Fst	FBgn0037724
2	CG11671	FBgn0037562	SH3PX1	FBgn0040475
2	CG11671	FBgn0037562	Socs36E	FBgn0041184
2	CG11671	FBgn0037562	FBgn0260632	FBgn0260632
2	CG11671	FBgn0037562	CG44325	FBgn0265413
2	CG13075	FBgn0036563	spz	FBgn0003495
2	CG13075	FBgn0036563	CG5966	FBgn0029831
2	CG13075	FBgn0036563	FBgn0033397	FBgn0033397
2	CG13075	FBgn0036563	CG14957	FBgn0035412
2	CG13311	FBgn0035929	spz	FBgn0003495
2	CG13311	FBgn0035929	Uro	FBgn0003961
2	CG13311	FBgn0035929	CG10970	FBgn0030078
2	CG13311	FBgn0035929	Tsp42El	FBgn0033134
2	CG13311	FBgn0035929	CG8791	FBgn0033234
2	CG13311	FBgn0035929	FBgn0033397	FBgn0033397
2	CG13311	FBgn0035929	CG13323	FBgn0033788
2	CG13311	FBgn0035929	CG13324	FBgn0033789
2	CG13311	FBgn0035929	FBgn0033928	FBgn0033928
2	CG13311	FBgn0035929	CG13075	FBgn0036563
2	CG13311	FBgn0035929	FBgn0036627	FBgn0036627
2	CG13311	FBgn0035929	Socs36E	FBgn0041184
2	CG13311	FBgn0035929	FBgn0260632	FBgn0260632
2	CG13311	FBgn0035929	CG44325	FBgn0265413
2	CG13323	FBgn0033788	spz	FBgn0003495
2	CG13323	FBgn0033788	Mtk	FBgn0014865
2	CG13323	FBgn0033788	Cyp4e3	FBgn0015035
2	CG13323	FBgn0033788	CG5966	FBgn0029831
2	CG13323	FBgn0033788	FBgn0033397	FBgn0033397
2	CG13323	FBgn0033788	DptB	FBgn0034407
2	CG13323	FBgn0033788	CG14957	FBgn0035412
2	CG13323	FBgn0033788	CG13075	FBgn0036563
2	CG13323	FBgn0033788	Fst	FBgn0037724
2	CG13324	FBgn0033789	spz	FBgn0003495
2	CG13324	FBgn0033789	Mtk	FBgn0014865
2	CG13324	FBgn0033789	Cyp4e3	FBgn0015035
2	CG13324	FBgn0033789	CG5966	FBgn0029831
2	CG13324	FBgn0033789	FBgn0033397	FBgn0033397
2	CG13324	FBgn0033789	CG13323	FBgn0033788
2	CG13324	FBgn0033789	DptB	FBgn0034407
2	CG13324	FBgn0033789	CG14957	FBgn0035412
2	CG13324	FBgn0033789	CG13075	FBgn0036563
2	CG13324	FBgn0033789	Fst	FBgn0037724
2	CG13641	FBgn0039239	CecB	FBgn0000278
2	CG13641	FBgn0039239	CecC	FBgn0000279
2	CG13641	FBgn0039239	spz	FBgn0003495
2	CG13641	FBgn0039239	Uro	FBgn0003961
2	CG13641	FBgn0039239	AttA	FBgn0012042
2	CG13641	FBgn0039239	Rel	FBgn0014018
2	CG13641	FBgn0039239	Mtk	FBgn0014865
2	CG13641	FBgn0039239	Cyp4e3	FBgn0015035
2	CG13641	FBgn0039239	drpr	FBgn0027594
2	CG13641	FBgn0039239	CG5966	FBgn0029831
2	CG13641	FBgn0039239	CG10970	FBgn0030078
2	CG13641	FBgn0039239	FBgn0030262	FBgn0030262
2	CG13641	FBgn0039239	CG15043	FBgn0030929
2	CG13641	FBgn0039239	GalNAc-T2	FBgn0030930
2	CG13641	FBgn0039239	FBgn0030993	FBgn0030993
2	CG13641	FBgn0039239	CG2789	FBgn0031263
2	CG13641	FBgn0039239	CG5118	FBgn0031317
2	CG13641	FBgn0039239	CG10383	FBgn0032699
2	CG13641	FBgn0039239	Tsp42El	FBgn0033134
2	CG13641	FBgn0039239	CG8791	FBgn0033234
2	CG13641	FBgn0039239	FBgn0033397	FBgn0033397
2	CG13641	FBgn0039239	CG13323	FBgn0033788
2	CG13641	FBgn0039239	CG13324	FBgn0033789
2	CG13641	FBgn0039239	FBgn0033928	FBgn0033928
2	CG13641	FBgn0039239	CG10911	FBgn0034295
2	CG13641	FBgn0039239	CG10912	FBgn0034296
2	CG13641	FBgn0039239	CG14499	FBgn0034317
2	CG13641	FBgn0039239	DptB	FBgn0034407
2	CG13641	FBgn0039239	CG14957	FBgn0035412
2	CG13641	FBgn0039239	CG13311	FBgn0035929
2	CG13641	FBgn0039239	CG13075	FBgn0036563
2	CG13641	FBgn0039239	FBgn0036627	FBgn0036627
2	CG13641	FBgn0039239	Dmtn	FBgn0037443
2	CG13641	FBgn0039239	CG11671	FBgn0037562
2	CG13641	FBgn0039239	Fst	FBgn0037724
2	CG13641	FBgn0039239	Spn88Eb	FBgn0038299
2	CG13641	FBgn0039239	SH3PX1	FBgn0040475
2	CG13641	FBgn0039239	Socs36E	FBgn0041184
2	CG13641	FBgn0039239	AttB	FBgn0041581
2	CG13641	FBgn0039239	Myo31DF	FBgn0086347
2	CG13641	FBgn0039239	FBgn0260632	FBgn0260632
2	CG13641	FBgn0039239	rgn	FBgn0261258
2	CG13641	FBgn0039239	FBgn0261560	FBgn0261560
2	CG13641	FBgn0039239	CG42825	FBgn0262007
2	CG13641	FBgn0039239	CG44325	FBgn0265413
2	CG14499	FBgn0034317	spz	FBgn0003495
2	CG14499	FBgn0034317	Mtk	FBgn0014865
2	CG14499	FBgn0034317	Cyp4e3	FBgn0015035
2	CG14499	FBgn0034317	CG5966	FBgn0029831
2	CG14499	FBgn0034317	Tsp42El	FBgn0033134
2	CG14499	FBgn0034317	CG8791	FBgn0033234
2	CG14499	FBgn0034317	CG13323	FBgn0033788
2	CG14499	FBgn0034317	CG13324	FBgn0033789
2	CG14499	FBgn0034317	DptB	FBgn0034407
2	CG14499	FBgn0034317	CG14957	FBgn0035412
2	CG14499	FBgn0034317	CG13075	FBgn0036563
2	CG14499	FBgn0034317	CG11671	FBgn0037562
2	CG14499	FBgn0034317	Fst	FBgn0037724
2	CG14499	FBgn0034317	SH3PX1	FBgn0040475
2	CG14499	FBgn0034317	FBgn0260632	FBgn0260632
2	CG14957	FBgn0035412	spz	FBgn0003495
2	CG15043	FBgn0030929	spz	FBgn0003495
2	CG15043	FBgn0030929	Uro	FBgn0003961
2	CG15043	FBgn0030929	Mtk	FBgn0014865
2	CG15043	FBgn0030929	Cyp4e3	FBgn0015035
2	CG15043	FBgn0030929	CG5966	FBgn0029831
2	CG15043	FBgn0030929	CG10970	FBgn0030078
2	CG15043	FBgn0030929	GalNAc-T2	FBgn0030930
2	CG15043	FBgn0030929	Tsp42El	FBgn0033134
2	CG15043	FBgn0030929	CG8791	FBgn0033234
2	CG15043	FBgn0030929	FBgn0033397	FBgn0033397
2	CG15043	FBgn0030929	CG13323	FBgn0033788
2	CG15043	FBgn0030929	CG13324	FBgn0033789
2	CG15043	FBgn0030929	FBgn0033928	FBgn0033928
2	CG15043	FBgn0030929	CG10911	FBgn0034295
2	CG15043	FBgn0030929	CG14499	FBgn0034317
2	CG15043	FBgn0030929	DptB	FBgn0034407
2	CG15043	FBgn0030929	CG14957	FBgn0035412
2	CG15043	FBgn0030929	CG13075	FBgn0036563
2	CG15043	FBgn0030929	CG11671	FBgn0037562
2	CG15043	FBgn0030929	Fst	FBgn0037724
2	CG15043	FBgn0030929	SH3PX1	FBgn0040475
2	CG15043	FBgn0030929	FBgn0260632	FBgn0260632
2	CG15043	FBgn0030929	rgn	FBgn0261258
2	CG15043	FBgn0030929	CG42825	FBgn0262007
2	CG15043	FBgn0030929	CG44325	FBgn0265413
2	CG2789	FBgn0031263	Cyp4e3	FBgn0015035
2	CG2789	FBgn0031263	CG10970	FBgn0030078
2	CG2789	FBgn0031263	Tsp42El	FBgn0033134
2	CG2789	FBgn0031263	FBgn0033928	FBgn0033928
2	CG2789	FBgn0031263	DptB	FBgn0034407
2	CG2789	FBgn0031263	CG14957	FBgn0035412
2	CG2789	FBgn0031263	CG13311	FBgn0035929
2	CG2789	FBgn0031263	FBgn0036627	FBgn0036627
2	CG2789	FBgn0031263	Fst	FBgn0037724
2	CG2789	FBgn0031263	SH3PX1	FBgn0040475
2	CG2789	FBgn0031263	Socs36E	FBgn0041184
2	CG2789	FBgn0031263	FBgn0260632	FBgn0260632
2	CG2789	FBgn0031263	CG44325	FBgn0265413
2	CG42299	FBgn0259195	CecC	FBgn0000279
2	CG42299	FBgn0259195	AttA	FBgn0012042
2	CG42299	FBgn0259195	Rel	FBgn0014018
2	CG42299	FBgn0259195	CG10970	FBgn0030078
2	CG42299	FBgn0259195	FBgn0030262	FBgn0030262
2	CG42299	FBgn0259195	FBgn0030993	FBgn0030993
2	CG42299	FBgn0259195	CG2789	FBgn0031263
2	CG42299	FBgn0259195	CG10383	FBgn0032699
2	CG42299	FBgn0259195	FBgn0033928	FBgn0033928
2	CG42299	FBgn0259195	CG13311	FBgn0035929
2	CG42299	FBgn0259195	FBgn0036627	FBgn0036627
2	CG42299	FBgn0259195	Spn88Eb	FBgn0038299
2	CG42299	FBgn0259195	Socs36E	FBgn0041184
2	CG42299	FBgn0259195	AttB	FBgn0041581
2	CG42299	FBgn0259195	FBgn0260632	FBgn0260632
2	CG42299	FBgn0259195	FBgn0261560	FBgn0261560
2	CG42299	FBgn0259195	CG44325	FBgn0265413
2	CG42825	FBgn0262007	spz	FBgn0003495
2	CG42825	FBgn0262007	Uro	FBgn0003961
2	CG42825	FBgn0262007	Mtk	FBgn0014865
2	CG42825	FBgn0262007	Cyp4e3	FBgn0015035
2	CG42825	FBgn0262007	CG5966	FBgn0029831
2	CG42825	FBgn0262007	CG10970	FBgn0030078
2	CG42825	FBgn0262007	GalNAc-T2	FBgn0030930
2	CG42825	FBgn0262007	CG2789	FBgn0031263
2	CG42825	FBgn0262007	CG8791	FBgn0033234
2	CG42825	FBgn0262007	FBgn0033397	FBgn0033397
2	CG42825	FBgn0262007	CG13323	FBgn0033788
2	CG42825	FBgn0262007	CG13324	FBgn0033789
2	CG42825	FBgn0262007	FBgn0033928	FBgn0033928
2	CG42825	FBgn0262007	CG14499	FBgn0034317
2	CG42825	FBgn0262007	DptB	FBgn0034407
2	CG42825	FBgn0262007	CG14957	FBgn0035412
2	CG42825	FBgn0262007	CG13075	FBgn0036563
2	CG42825	FBgn0262007	FBgn0036627	FBgn0036627
2	CG42825	FBgn0262007	CG11671	FBgn0037562
2	CG42825	FBgn0262007	Fst	FBgn0037724
2	CG42825	FBgn0262007	SH3PX1	FBgn0040475
2	CG42825	FBgn0262007	Socs36E	FBgn0041184
2	CG42825	FBgn0262007	FBgn0260632	FBgn0260632
2	CG42825	FBgn0262007	CG44325	FBgn0265413
2	CG44325	FBgn0265413	Cyp4e3	FBgn0015035
2	CG44325	FBgn0265413	CG10970	FBgn0030078
2	CG44325	FBgn0265413	Tsp42El	FBgn0033134
2	CG44325	FBgn0265413	FBgn0033397	FBgn0033397
2	CG44325	FBgn0265413	CG13323	FBgn0033788
2	CG44325	FBgn0265413	CG13324	FBgn0033789
2	CG44325	FBgn0265413	FBgn0033928	FBgn0033928
2	CG44325	FBgn0265413	DptB	FBgn0034407
2	CG44325	FBgn0265413	FBgn0036627	FBgn0036627
2	CG44325	FBgn0265413	Fst	FBgn0037724
2	CG44325	FBgn0265413	Socs36E	FBgn0041184
2	CG44325	FBgn0265413	FBgn0260632	FBgn0260632
2	CG5118	FBgn0031317	Uro	FBgn0003961
2	CG5118	FBgn0031317	Rel	FBgn0014018
2	CG5118	FBgn0031317	Mtk	FBgn0014865
2	CG5118	FBgn0031317	Cyp4e3	FBgn0015035
2	CG5118	FBgn0031317	CG5966	FBgn0029831
2	CG5118	FBgn0031317	CG10970	FBgn0030078
2	CG5118	FBgn0031317	CG15043	FBgn0030929
2	CG5118	FBgn0031317	GalNAc-T2	FBgn0030930
2	CG5118	FBgn0031317	CG2789	FBgn0031263
2	CG5118	FBgn0031317	Tsp42El	FBgn0033134
2	CG5118	FBgn0031317	CG8791	FBgn0033234
2	CG5118	FBgn0031317	FBgn0033397	FBgn0033397
2	CG5118	FBgn0031317	CG13323	FBgn0033788
2	CG5118	FBgn0031317	CG13324	FBgn0033789
2	CG5118	FBgn0031317	FBgn0033928	FBgn0033928
2	CG5118	FBgn0031317	CG10911	FBgn0034295
2	CG5118	FBgn0031317	CG14499	FBgn0034317
2	CG5118	FBgn0031317	DptB	FBgn0034407
2	CG5118	FBgn0031317	CG13311	FBgn0035929
2	CG5118	FBgn0031317	CG13075	FBgn0036563
2	CG5118	FBgn0031317	FBgn0036627	FBgn0036627
2	CG5118	FBgn0031317	CG11671	FBgn0037562
2	CG5118	FBgn0031317	Fst	FBgn0037724
2	CG5118	FBgn0031317	SH3PX1	FBgn0040475
2	CG5118	FBgn0031317	Socs36E	FBgn0041184
2	CG5118	FBgn0031317	AttB	FBgn0041581
2	CG5118	FBgn0031317	FBgn0260632	FBgn0260632
2	CG5118	FBgn0031317	CG42825	FBgn0262007
2	CG5118	FBgn0031317	CG44325	FBgn0265413
2	CG5966	FBgn0029831	spz	FBgn0003495
2	CG5966	FBgn0029831	CG14957	FBgn0035412
2	CG8791	FBgn0033234	spz	FBgn0003495
2	CG8791	FBgn0033234	Mtk	FBgn0014865
2	CG8791	FBgn0033234	Cyp4e3	FBgn0015035
2	CG8791	FBgn0033234	CG5966	FBgn0029831
2	CG8791	FBgn0033234	Tsp42El	FBgn0033134
2	CG8791	FBgn0033234	FBgn0033397	FBgn0033397
2	CG8791	FBgn0033234	CG13323	FBgn0033788
2	CG8791	FBgn0033234	CG13324	FBgn0033789
2	CG8791	FBgn0033234	FBgn0033928	FBgn0033928
2	CG8791	FBgn0033234	DptB	FBgn0034407
2	CG8791	FBgn0033234	CG14957	FBgn0035412
2	CG8791	FBgn0033234	CG13075	FBgn0036563
2	CG8791	FBgn0033234	Fst	FBgn0037724
2	CG8791	FBgn0033234	SH3PX1	FBgn0040475
2	CG8791	FBgn0033234	FBgn0260632	FBgn0260632
2	Cyp4e3	FBgn0015035	spz	FBgn0003495
2	Cyp4e3	FBgn0015035	Mtk	FBgn0014865
2	Cyp4e3	FBgn0015035	CG5966	FBgn0029831
2	Cyp4e3	FBgn0015035	FBgn0033397	FBgn0033397
2	Cyp4e3	FBgn0015035	FBgn0033928	FBgn0033928
2	Cyp4e3	FBgn0015035	DptB	FBgn0034407
2	Cyp4e3	FBgn0015035	CG14957	FBgn0035412
2	Cyp4e3	FBgn0015035	CG13075	FBgn0036563
2	Cyp4e3	FBgn0015035	Fst	FBgn0037724
2	Cyp4e3	FBgn0015035	Socs36E	FBgn0041184
2	Dmtn	FBgn0037443	spz	FBgn0003495
2	Dmtn	FBgn0037443	AttA	FBgn0012042
2	Dmtn	FBgn0037443	Rel	FBgn0014018
2	Dmtn	FBgn0037443	Mtk	FBgn0014865
2	Dmtn	FBgn0037443	Cyp4e3	FBgn0015035
2	Dmtn	FBgn0037443	CG5966	FBgn0029831
2	Dmtn	FBgn0037443	CG10970	FBgn0030078
2	Dmtn	FBgn0037443	FBgn0030262	FBgn0030262
2	Dmtn	FBgn0037443	CG15043	FBgn0030929
2	Dmtn	FBgn0037443	GalNAc-T2	FBgn0030930
2	Dmtn	FBgn0037443	CG2789	FBgn0031263
2	Dmtn	FBgn0037443	Tsp42El	FBgn0033134
2	Dmtn	FBgn0037443	CG8791	FBgn0033234
2	Dmtn	FBgn0037443	FBgn0033397	FBgn0033397
2	Dmtn	FBgn0037443	FBgn0033928	FBgn0033928
2	Dmtn	FBgn0037443	CG10911	FBgn0034295
2	Dmtn	FBgn0037443	CG14499	FBgn0034317
2	Dmtn	FBgn0037443	DptB	FBgn0034407
2	Dmtn	FBgn0037443	CG14957	FBgn0035412
2	Dmtn	FBgn0037443	CG13311	FBgn0035929
2	Dmtn	FBgn0037443	CG13075	FBgn0036563
2	Dmtn	FBgn0037443	CG11671	FBgn0037562
2	Dmtn	FBgn0037443	Fst	FBgn0037724
2	Dmtn	FBgn0037443	Spn88Eb	FBgn0038299
2	Dmtn	FBgn0037443	SH3PX1	FBgn0040475
2	Dmtn	FBgn0037443	AttB	FBgn0041581
2	Dmtn	FBgn0037443	Myo31DF	FBgn0086347
2	Dmtn	FBgn0037443	FBgn0260632	FBgn0260632
2	Dmtn	FBgn0037443	Xrp1	FBgn0261113
2	Dmtn	FBgn0037443	rgn	FBgn0261258
2	Dmtn	FBgn0037443	FBgn0261560	FBgn0261560
2	Dmtn	FBgn0037443	CG42825	FBgn0262007
2	Dmtn	FBgn0037443	CG44325	FBgn0265413
2	DptB	FBgn0034407	spz	FBgn0003495
2	DptB	FBgn0034407	FBgn0033397	FBgn0033397
2	DptB	FBgn0034407	FBgn0033928	FBgn0033928
2	DptB	FBgn0034407	CG14957	FBgn0035412
2	DptB	FBgn0034407	CG13075	FBgn0036563
2	DptB	FBgn0034407	FBgn0036627	FBgn0036627
2	DptB	FBgn0034407	Socs36E	FBgn0041184
2	drpr	FBgn0027594	spz	FBgn0003495
2	drpr	FBgn0027594	AttA	FBgn0012042
2	drpr	FBgn0027594	Mtk	FBgn0014865
2	drpr	FBgn0027594	Cyp4e3	FBgn0015035
2	drpr	FBgn0027594	CG5966	FBgn0029831
2	drpr	FBgn0027594	FBgn0030262	FBgn0030262
2	drpr	FBgn0027594	CG15043	FBgn0030929
2	drpr	FBgn0027594	GalNAc-T2	FBgn0030930
2	drpr	FBgn0027594	Tsp42El	FBgn0033134
2	drpr	FBgn0027594	CG8791	FBgn0033234
2	drpr	FBgn0027594	FBgn0033397	FBgn0033397
2	drpr	FBgn0027594	CG13323	FBgn0033788
2	drpr	FBgn0027594	CG13324	FBgn0033789
2	drpr	FBgn0027594	CG10911	FBgn0034295
2	drpr	FBgn0027594	CG14499	FBgn0034317
2	drpr	FBgn0027594	DptB	FBgn0034407
2	drpr	FBgn0027594	CG14957	FBgn0035412
2	drpr	FBgn0027594	CG13075	FBgn0036563
2	drpr	FBgn0027594	Dmtn	FBgn0037443
2	drpr	FBgn0027594	CG11671	FBgn0037562
2	drpr	FBgn0027594	Fst	FBgn0037724
2	drpr	FBgn0027594	Spn88Eb	FBgn0038299
2	drpr	FBgn0027594	SH3PX1	FBgn0040475
2	drpr	FBgn0027594	AttB	FBgn0041581
2	drpr	FBgn0027594	Myo31DF	FBgn0086347
2	drpr	FBgn0027594	FBgn0260632	FBgn0260632
2	drpr	FBgn0027594	Xrp1	FBgn0261113
2	drpr	FBgn0027594	rgn	FBgn0261258
2	drpr	FBgn0027594	CG42825	FBgn0262007
2	FBgn0030262	FBgn0030262	spz	FBgn0003495
2	FBgn0030262	FBgn0030262	Uro	FBgn0003961
2	FBgn0030262	FBgn0030262	AttA	FBgn0012042
2	FBgn0030262	FBgn0030262	Rel	FBgn0014018
2	FBgn0030262	FBgn0030262	Mtk	FBgn0014865
2	FBgn0030262	FBgn0030262	Cyp4e3	FBgn0015035
2	FBgn0030262	FBgn0030262	CG5966	FBgn0029831
2	FBgn0030262	FBgn0030262	CG10970	FBgn0030078
2	FBgn0030262	FBgn0030262	CG15043	FBgn0030929
2	FBgn0030262	FBgn0030262	GalNAc-T2	FBgn0030930
2	FBgn0030262	FBgn0030262	CG2789	FBgn0031263
2	FBgn0030262	FBgn0030262	CG5118	FBgn0031317
2	FBgn0030262	FBgn0030262	Tsp42El	FBgn0033134
2	FBgn0030262	FBgn0030262	CG8791	FBgn0033234
2	FBgn0030262	FBgn0030262	FBgn0033397	FBgn0033397
2	FBgn0030262	FBgn0030262	CG13323	FBgn0033788
2	FBgn0030262	FBgn0030262	CG13324	FBgn0033789
2	FBgn0030262	FBgn0030262	FBgn0033928	FBgn0033928
2	FBgn0030262	FBgn0030262	CG10911	FBgn0034295
2	FBgn0030262	FBgn0030262	CG14499	FBgn0034317
2	FBgn0030262	FBgn0030262	DptB	FBgn0034407
2	FBgn0030262	FBgn0030262	CG14957	FBgn0035412
2	FBgn0030262	FBgn0030262	CG13311	FBgn0035929
2	FBgn0030262	FBgn0030262	CG13075	FBgn0036563
2	FBgn0030262	FBgn0030262	FBgn0036627	FBgn0036627
2	FBgn0030262	FBgn0030262	CG11671	FBgn0037562
2	FBgn0030262	FBgn0030262	Fst	FBgn0037724
2	FBgn0030262	FBgn0030262	Spn88Eb	FBgn0038299
2	FBgn0030262	FBgn0030262	SH3PX1	FBgn0040475
2	FBgn0030262	FBgn0030262	Socs36E	FBgn0041184
2	FBgn0030262	FBgn0030262	AttB	FBgn0041581
2	FBgn0030262	FBgn0030262	Myo31DF	FBgn0086347
2	FBgn0030262	FBgn0030262	FBgn0260632	FBgn0260632
2	FBgn0030262	FBgn0030262	Xrp1	FBgn0261113
2	FBgn0030262	FBgn0030262	rgn	FBgn0261258
2	FBgn0030262	FBgn0030262	CG42825	FBgn0262007
2	FBgn0030262	FBgn0030262	CG44325	FBgn0265413
2	FBgn0030993	FBgn0030993	CecB	FBgn0000278
2	FBgn0030993	FBgn0030993	CecC	FBgn0000279
2	FBgn0030993	FBgn0030993	AttA	FBgn0012042
2	FBgn0030993	FBgn0030993	Rel	FBgn0014018
2	FBgn0030993	FBgn0030993	CG10970	FBgn0030078
2	FBgn0030993	FBgn0030993	FBgn0030262	FBgn0030262
2	FBgn0030993	FBgn0030993	CG2789	FBgn0031263
2	FBgn0030993	FBgn0030993	CG5118	FBgn0031317
2	FBgn0030993	FBgn0030993	CG10383	FBgn0032699
2	FBgn0030993	FBgn0030993	Tsp42El	FBgn0033134
2	FBgn0030993	FBgn0030993	FBgn0033928	FBgn0033928
2	FBgn0030993	FBgn0030993	DptB	FBgn0034407
2	FBgn0030993	FBgn0030993	CG13311	FBgn0035929
2	FBgn0030993	FBgn0030993	FBgn0036627	FBgn0036627
2	FBgn0030993	FBgn0030993	Fst	FBgn0037724
2	FBgn0030993	FBgn0030993	Spn88Eb	FBgn0038299
2	FBgn0030993	FBgn0030993	Socs36E	FBgn0041184
2	FBgn0030993	FBgn0030993	AttB	FBgn0041581
2	FBgn0030993	FBgn0030993	FBgn0260632	FBgn0260632
2	FBgn0030993	FBgn0030993	FBgn0261560	FBgn0261560
2	FBgn0030993	FBgn0030993	CG42825	FBgn0262007
2	FBgn0030993	FBgn0030993	CG44325	FBgn0265413
2	FBgn0033397	FBgn0033397	spz	FBgn0003495
2	FBgn0033397	FBgn0033397	CG5966	FBgn0029831
2	FBgn0033397	FBgn0033397	FBgn0033928	FBgn0033928
2	FBgn0033397	FBgn0033397	Socs36E	FBgn0041184
2	FBgn0033928	FBgn0033928	spz	FBgn0003495
2	FBgn0033928	FBgn0033928	CG5966	FBgn0029831
2	FBgn0033928	FBgn0033928	CG14957	FBgn0035412
2	FBgn0033928	FBgn0033928	FBgn0036627	FBgn0036627
2	FBgn0260632	FBgn0260632	spz	FBgn0003495
2	FBgn0260632	FBgn0260632	Mtk	FBgn0014865
2	FBgn0260632	FBgn0260632	Cyp4e3	FBgn0015035
2	FBgn0260632	FBgn0260632	CG5966	FBgn0029831
2	FBgn0260632	FBgn0260632	CG10970	FBgn0030078
2	FBgn0260632	FBgn0260632	Tsp42El	FBgn0033134
2	FBgn0260632	FBgn0260632	FBgn0033397	FBgn0033397
2	FBgn0260632	FBgn0260632	FBgn0033928	FBgn0033928
2	FBgn0260632	FBgn0260632	DptB	FBgn0034407
2	FBgn0260632	FBgn0260632	CG14957	FBgn0035412
2	FBgn0260632	FBgn0260632	CG13075	FBgn0036563
2	FBgn0260632	FBgn0260632	FBgn0036627	FBgn0036627
2	FBgn0260632	FBgn0260632	Fst	FBgn0037724
2	FBgn0260632	FBgn0260632	Socs36E	FBgn0041184
2	FBgn0261560	FBgn0261560	spz	FBgn0003495
2	FBgn0261560	FBgn0261560	Uro	FBgn0003961
2	FBgn0261560	FBgn0261560	AttA	FBgn0012042
2	FBgn0261560	FBgn0261560	Rel	FBgn0014018
2	FBgn0261560	FBgn0261560	Mtk	FBgn0014865
2	FBgn0261560	FBgn0261560	Cyp4e3	FBgn0015035
2	FBgn0261560	FBgn0261560	CG5966	FBgn0029831
2	FBgn0261560	FBgn0261560	CG10970	FBgn0030078
2	FBgn0261560	FBgn0261560	FBgn0030262	FBgn0030262
2	FBgn0261560	FBgn0261560	CG15043	FBgn0030929
2	FBgn0261560	FBgn0261560	GalNAc-T2	FBgn0030930
2	FBgn0261560	FBgn0261560	CG2789	FBgn0031263
2	FBgn0261560	FBgn0261560	CG5118	FBgn0031317
2	FBgn0261560	FBgn0261560	Tsp42El	FBgn0033134
2	FBgn0261560	FBgn0261560	CG8791	FBgn0033234
2	FBgn0261560	FBgn0261560	FBgn0033397	FBgn0033397
2	FBgn0261560	FBgn0261560	CG13323	FBgn0033788
2	FBgn0261560	FBgn0261560	CG13324	FBgn0033789
2	FBgn0261560	FBgn0261560	FBgn0033928	FBgn0033928
2	FBgn0261560	FBgn0261560	CG10911	FBgn0034295
2	FBgn0261560	FBgn0261560	CG14499	FBgn0034317
2	FBgn0261560	FBgn0261560	DptB	FBgn0034407
2	FBgn0261560	FBgn0261560	CG14957	FBgn0035412
2	FBgn0261560	FBgn0261560	CG13311	FBgn0035929
2	FBgn0261560	FBgn0261560	FBgn0036627	FBgn0036627
2	FBgn0261560	FBgn0261560	CG11671	FBgn0037562
2	FBgn0261560	FBgn0261560	Fst	FBgn0037724
2	FBgn0261560	FBgn0261560	Spn88Eb	FBgn0038299
2	FBgn0261560	FBgn0261560	SH3PX1	FBgn0040475
2	FBgn0261560	FBgn0261560	Socs36E	FBgn0041184
2	FBgn0261560	FBgn0261560	AttB	FBgn0041581
2	FBgn0261560	FBgn0261560	FBgn0260632	FBgn0260632
2	FBgn0261560	FBgn0261560	Xrp1	FBgn0261113
2	FBgn0261560	FBgn0261560	rgn	FBgn0261258
2	FBgn0261560	FBgn0261560	CG42825	FBgn0262007
2	FBgn0261560	FBgn0261560	CG44325	FBgn0265413
2	Fst	FBgn0037724	spz	FBgn0003495
2	Fst	FBgn0037724	CG5966	FBgn0029831
2	Fst	FBgn0037724	FBgn0033397	FBgn0033397
2	Fst	FBgn0037724	FBgn0033928	FBgn0033928
2	Fst	FBgn0037724	DptB	FBgn0034407
2	Fst	FBgn0037724	CG14957	FBgn0035412
2	Fst	FBgn0037724	CG13075	FBgn0036563
2	Fst	FBgn0037724	FBgn0036627	FBgn0036627
2	Fst	FBgn0037724	Socs36E	FBgn0041184
2	GalNAc-T2	FBgn0030930	spz	FBgn0003495
2	GalNAc-T2	FBgn0030930	Uro	FBgn0003961
2	GalNAc-T2	FBgn0030930	Mtk	FBgn0014865
2	GalNAc-T2	FBgn0030930	Cyp4e3	FBgn0015035
2	GalNAc-T2	FBgn0030930	CG5966	FBgn0029831
2	GalNAc-T2	FBgn0030930	CG10970	FBgn0030078
2	GalNAc-T2	FBgn0030930	Tsp42El	FBgn0033134
2	GalNAc-T2	FBgn0030930	CG8791	FBgn0033234
2	GalNAc-T2	FBgn0030930	FBgn0033397	FBgn0033397
2	GalNAc-T2	FBgn0030930	CG13323	FBgn0033788
2	GalNAc-T2	FBgn0030930	CG13324	FBgn0033789
2	GalNAc-T2	FBgn0030930	FBgn0033928	FBgn0033928
2	GalNAc-T2	FBgn0030930	CG14499	FBgn0034317
2	GalNAc-T2	FBgn0030930	DptB	FBgn0034407
2	GalNAc-T2	FBgn0030930	CG14957	FBgn0035412
2	GalNAc-T2	FBgn0030930	CG13075	FBgn0036563
2	GalNAc-T2	FBgn0030930	CG11671	FBgn0037562
2	GalNAc-T2	FBgn0030930	Fst	FBgn0037724
2	GalNAc-T2	FBgn0030930	SH3PX1	FBgn0040475
2	GalNAc-T2	FBgn0030930	FBgn0260632	FBgn0260632
2	GalNAc-T2	FBgn0030930	CG44325	FBgn0265413
2	Mtk	FBgn0014865	spz	FBgn0003495
2	Mtk	FBgn0014865	CG5966	FBgn0029831
2	Mtk	FBgn0014865	FBgn0033928	FBgn0033928
2	Mtk	FBgn0014865	DptB	FBgn0034407
2	Mtk	FBgn0014865	CG14957	FBgn0035412
2	Mtk	FBgn0014865	CG13075	FBgn0036563
2	Mtk	FBgn0014865	Fst	FBgn0037724
2	Myo31DF	FBgn0086347	spz	FBgn0003495
2	Myo31DF	FBgn0086347	Uro	FBgn0003961
2	Myo31DF	FBgn0086347	Rel	FBgn0014018
2	Myo31DF	FBgn0086347	Cyp4e3	FBgn0015035
2	Myo31DF	FBgn0086347	CG5966	FBgn0029831
2	Myo31DF	FBgn0086347	CG15043	FBgn0030929
2	Myo31DF	FBgn0086347	GalNAc-T2	FBgn0030930
2	Myo31DF	FBgn0086347	CG5118	FBgn0031317
2	Myo31DF	FBgn0086347	CG8791	FBgn0033234
2	Myo31DF	FBgn0086347	FBgn0033397	FBgn0033397
2	Myo31DF	FBgn0086347	CG13323	FBgn0033788
2	Myo31DF	FBgn0086347	CG13324	FBgn0033789
2	Myo31DF	FBgn0086347	FBgn0033928	FBgn0033928
2	Myo31DF	FBgn0086347	CG10911	FBgn0034295
2	Myo31DF	FBgn0086347	CG14499	FBgn0034317
2	Myo31DF	FBgn0086347	DptB	FBgn0034407
2	Myo31DF	FBgn0086347	CG14957	FBgn0035412
2	Myo31DF	FBgn0086347	CG13075	FBgn0036563
2	Myo31DF	FBgn0086347	CG11671	FBgn0037562
2	Myo31DF	FBgn0086347	Fst	FBgn0037724
2	Myo31DF	FBgn0086347	SH3PX1	FBgn0040475
2	Myo31DF	FBgn0086347	FBgn0260632	FBgn0260632
2	Myo31DF	FBgn0086347	rgn	FBgn0261258
2	Myo31DF	FBgn0086347	CG42825	FBgn0262007
2	Rel	FBgn0014018	spz	FBgn0003495
2	Rel	FBgn0014018	Mtk	FBgn0014865
2	Rel	FBgn0014018	Cyp4e3	FBgn0015035
2	Rel	FBgn0014018	CG5966	FBgn0029831
2	Rel	FBgn0014018	CG10970	FBgn0030078
2	Rel	FBgn0014018	CG15043	FBgn0030929
2	Rel	FBgn0014018	GalNAc-T2	FBgn0030930
2	Rel	FBgn0014018	CG2789	FBgn0031263
2	Rel	FBgn0014018	Tsp42El	FBgn0033134
2	Rel	FBgn0014018	CG8791	FBgn0033234
2	Rel	FBgn0014018	FBgn0033397	FBgn0033397
2	Rel	FBgn0014018	CG13323	FBgn0033788
2	Rel	FBgn0014018	CG13324	FBgn0033789
2	Rel	FBgn0014018	FBgn0033928	FBgn0033928
2	Rel	FBgn0014018	CG10911	FBgn0034295
2	Rel	FBgn0014018	CG14499	FBgn0034317
2	Rel	FBgn0014018	DptB	FBgn0034407
2	Rel	FBgn0014018	CG14957	FBgn0035412
2	Rel	FBgn0014018	CG13311	FBgn0035929
2	Rel	FBgn0014018	FBgn0036627	FBgn0036627
2	Rel	FBgn0014018	CG11671	FBgn0037562
2	Rel	FBgn0014018	Fst	FBgn0037724
2	Rel	FBgn0014018	SH3PX1	FBgn0040475
2	Rel	FBgn0014018	FBgn0260632	FBgn0260632
2	Rel	FBgn0014018	Xrp1	FBgn0261113
2	Rel	FBgn0014018	rgn	FBgn0261258
2	Rel	FBgn0014018	CG42825	FBgn0262007
2	Rel	FBgn0014018	CG44325	FBgn0265413
2	rgn	FBgn0261258	spz	FBgn0003495
2	rgn	FBgn0261258	Mtk	FBgn0014865
2	rgn	FBgn0261258	Cyp4e3	FBgn0015035
2	rgn	FBgn0261258	CG10970	FBgn0030078
2	rgn	FBgn0261258	GalNAc-T2	FBgn0030930
2	rgn	FBgn0261258	Tsp42El	FBgn0033134
2	rgn	FBgn0261258	CG8791	FBgn0033234
2	rgn	FBgn0261258	FBgn0033397	FBgn0033397
2	rgn	FBgn0261258	FBgn0033928	FBgn0033928
2	rgn	FBgn0261258	CG14499	FBgn0034317
2	rgn	FBgn0261258	DptB	FBgn0034407
2	rgn	FBgn0261258	CG14957	FBgn0035412
2	rgn	FBgn0261258	CG13075	FBgn0036563
2	rgn	FBgn0261258	CG11671	FBgn0037562
2	rgn	FBgn0261258	Fst	FBgn0037724
2	rgn	FBgn0261258	SH3PX1	FBgn0040475
2	rgn	FBgn0261258	FBgn0260632	FBgn0260632
2	rgn	FBgn0261258	CG42825	FBgn0262007
2	SH3PX1	FBgn0040475	spz	FBgn0003495
2	SH3PX1	FBgn0040475	Mtk	FBgn0014865
2	SH3PX1	FBgn0040475	Cyp4e3	FBgn0015035
2	SH3PX1	FBgn0040475	CG5966	FBgn0029831
2	SH3PX1	FBgn0040475	Tsp42El	FBgn0033134
2	SH3PX1	FBgn0040475	CG13323	FBgn0033788
2	SH3PX1	FBgn0040475	CG13324	FBgn0033789
2	SH3PX1	FBgn0040475	FBgn0033928	FBgn0033928
2	SH3PX1	FBgn0040475	DptB	FBgn0034407
2	SH3PX1	FBgn0040475	CG14957	FBgn0035412
2	SH3PX1	FBgn0040475	CG13075	FBgn0036563
2	SH3PX1	FBgn0040475	Fst	FBgn0037724
2	SH3PX1	FBgn0040475	FBgn0260632	FBgn0260632
2	Socs36E	FBgn0041184	FBgn0033928	FBgn0033928
2	Socs36E	FBgn0041184	FBgn0036627	FBgn0036627
2	Spn88Eb	FBgn0038299	spz	FBgn0003495
2	Spn88Eb	FBgn0038299	Uro	FBgn0003961
2	Spn88Eb	FBgn0038299	AttA	FBgn0012042
2	Spn88Eb	FBgn0038299	Rel	FBgn0014018
2	Spn88Eb	FBgn0038299	Mtk	FBgn0014865
2	Spn88Eb	FBgn0038299	Cyp4e3	FBgn0015035
2	Spn88Eb	FBgn0038299	CG5966	FBgn0029831
2	Spn88Eb	FBgn0038299	CG10970	FBgn0030078
2	Spn88Eb	FBgn0038299	CG15043	FBgn0030929
2	Spn88Eb	FBgn0038299	GalNAc-T2	FBgn0030930
2	Spn88Eb	FBgn0038299	CG2789	FBgn0031263
2	Spn88Eb	FBgn0038299	CG5118	FBgn0031317
2	Spn88Eb	FBgn0038299	Tsp42El	FBgn0033134
2	Spn88Eb	FBgn0038299	CG8791	FBgn0033234
2	Spn88Eb	FBgn0038299	FBgn0033397	FBgn0033397
2	Spn88Eb	FBgn0038299	CG13323	FBgn0033788
2	Spn88Eb	FBgn0038299	CG13324	FBgn0033789
2	Spn88Eb	FBgn0038299	FBgn0033928	FBgn0033928
2	Spn88Eb	FBgn0038299	CG10911	FBgn0034295
2	Spn88Eb	FBgn0038299	CG14499	FBgn0034317
2	Spn88Eb	FBgn0038299	DptB	FBgn0034407
2	Spn88Eb	FBgn0038299	CG14957	FBgn0035412
2	Spn88Eb	FBgn0038299	CG13311	FBgn0035929
2	Spn88Eb	FBgn0038299	CG13075	FBgn0036563
2	Spn88Eb	FBgn0038299	FBgn0036627	FBgn0036627
2	Spn88Eb	FBgn0038299	CG11671	FBgn0037562
2	Spn88Eb	FBgn0038299	Fst	FBgn0037724
2	Spn88Eb	FBgn0038299	SH3PX1	FBgn0040475
2	Spn88Eb	FBgn0038299	Socs36E	FBgn0041184
2	Spn88Eb	FBgn0038299	AttB	FBgn0041581
2	Spn88Eb	FBgn0038299	Myo31DF	FBgn0086347
2	Spn88Eb	FBgn0038299	FBgn0260632	FBgn0260632
2	Spn88Eb	FBgn0038299	Xrp1	FBgn0261113
2	Spn88Eb	FBgn0038299	rgn	FBgn0261258
2	Spn88Eb	FBgn0038299	CG42825	FBgn0262007
2	Spn88Eb	FBgn0038299	CG44325	FBgn0265413
2	Tsp42El	FBgn0033134	spz	FBgn0003495
2	Tsp42El	FBgn0033134	Mtk	FBgn0014865
2	Tsp42El	FBgn0033134	CG5966	FBgn0029831
2	Tsp42El	FBgn0033134	CG10970	FBgn0030078
2	Tsp42El	FBgn0033134	CG13323	FBgn0033788
2	Tsp42El	FBgn0033134	CG13324	FBgn0033789
2	Tsp42El	FBgn0033134	FBgn0033928	FBgn0033928
2	Tsp42El	FBgn0033134	DptB	FBgn0034407
2	Tsp42El	FBgn0033134	CG14957	FBgn0035412
2	Tsp42El	FBgn0033134	FBgn0036627	FBgn0036627
2	Tsp42El	FBgn0033134	Fst	FBgn0037724
2	Uro	FBgn0003961	spz	FBgn0003495
2	Uro	FBgn0003961	Cyp4e3	FBgn0015035
2	Uro	FBgn0003961	CG5966	FBgn0029831
2	Uro	FBgn0003961	CG8791	FBgn0033234
2	Uro	FBgn0003961	FBgn0033397	FBgn0033397
2	Uro	FBgn0003961	CG13323	FBgn0033788
2	Uro	FBgn0003961	CG13324	FBgn0033789
2	Uro	FBgn0003961	FBgn0033928	FBgn0033928
2	Uro	FBgn0003961	CG13075	FBgn0036563
2	Uro	FBgn0003961	Fst	FBgn0037724
2	Uro	FBgn0003961	SH3PX1	FBgn0040475
2	Uro	FBgn0003961	FBgn0260632	FBgn0260632
2	Xrp1	FBgn0261113	spz	FBgn0003495
2	Xrp1	FBgn0261113	Mtk	FBgn0014865
2	Xrp1	FBgn0261113	Cyp4e3	FBgn0015035
2	Xrp1	FBgn0261113	CG5966	FBgn0029831
2	Xrp1	FBgn0261113	CG15043	FBgn0030929
2	Xrp1	FBgn0261113	GalNAc-T2	FBgn0030930
2	Xrp1	FBgn0261113	CG2789	FBgn0031263
2	Xrp1	FBgn0261113	Tsp42El	FBgn0033134
2	Xrp1	FBgn0261113	CG8791	FBgn0033234
2	Xrp1	FBgn0261113	FBgn0033928	FBgn0033928
2	Xrp1	FBgn0261113	CG14499	FBgn0034317
2	Xrp1	FBgn0261113	DptB	FBgn0034407
2	Xrp1	FBgn0261113	CG14957	FBgn0035412
2	Xrp1	FBgn0261113	Fst	FBgn0037724
2	Xrp1	FBgn0261113	SH3PX1	FBgn0040475
2	Xrp1	FBgn0261113	FBgn0260632	FBgn0260632
2	Xrp1	FBgn0261113	rgn	FBgn0261258
2	Xrp1	FBgn0261113	CG42825	FBgn0262007
3	18w	FBgn0004364	Dr	FBgn0000492
3	18w	FBgn0004364	stc	FBgn0001978
3	18w	FBgn0004364	LysX	FBgn0004431
3	18w	FBgn0004364	GstD2	FBgn0010038
3	18w	FBgn0004364	Apc	FBgn0015589
3	18w	FBgn0004364	FBgn0027836	FBgn0027836
3	18w	FBgn0004364	Apoltp	FBgn0032136
3	18w	FBgn0004364	CG12926	FBgn0033437
3	Apc	FBgn0015589	Apoltp	FBgn0032136
3	Apoltp	FBgn0032136	Dr	FBgn0000492
3	Apoltp	FBgn0032136	GstD2	FBgn0010038
3	Apoltp	FBgn0032136	FBgn0027836	FBgn0027836
3	Apoltp	FBgn0032136	CG10337	FBgn0032805
3	Apoltp	FBgn0032136	CG10638	FBgn0036290
3	CG10337	FBgn0032805	CG6769	FBgn0030878
3	CG10910	FBgn0034289	GstD2	FBgn0010038
3	CG10910	FBgn0034289	Apc	FBgn0015589
3	CG10910	FBgn0034289	IM23	FBgn0034328
3	CG12766	FBgn0035476	Hsp22	FBgn0001223
3	CG12766	FBgn0035476	FBgn0034728	FBgn0034728
3	CG12766	FBgn0035476	CG10638	FBgn0036290
3	CG12926	FBgn0033437	FBgn0027836	FBgn0027836
3	CG12926	FBgn0033437	CG10337	FBgn0032805
3	CG12926	FBgn0033437	QC	FBgn0052412
3	CG12926	FBgn0033437	Tab2	FBgn0086358
3	CG14302	FBgn0038647	Cha	FBgn0000303
3	CG14302	FBgn0038647	CG10337	FBgn0032805
3	CG14302	FBgn0038647	POSH	FBgn0040294
3	CG14302	FBgn0038647	QC	FBgn0052412
3	CG30015	FBgn0050015	CG3117	FBgn0031471
3	CG30015	FBgn0050015	stv	FBgn0086708
3	CG31148	FBgn0051148	Hsp22	FBgn0001223
3	CG31148	FBgn0051148	Apc	FBgn0015589
3	CG3117	FBgn0031471	Apc	FBgn0015589
3	CG3117	FBgn0031471	CG10910	FBgn0034289
3	CG32649	FBgn0052649	Dr	FBgn0000492
3	CG32649	FBgn0052649	stc	FBgn0001978
3	CG32649	FBgn0052649	out	FBgn0259834
3	CG3397	FBgn0037975	Hsp22	FBgn0001223
3	CG3397	FBgn0037975	CG10638	FBgn0036290
3	CG3397	FBgn0037975	Tab2	FBgn0086358
3	CG42365	FBgn0259711	LysX	FBgn0004431
3	CG42365	FBgn0259711	GstD2	FBgn0010038
3	CG42365	FBgn0259711	Apc	FBgn0015589
3	CG42365	FBgn0259711	Apoltp	FBgn0032136
3	CG42365	FBgn0259711	CG10337	FBgn0032805
3	CG42365	FBgn0259711	GstE1	FBgn0034335
3	CG42365	FBgn0259711	POSH	FBgn0040294
3	CG42365	FBgn0259711	QC	FBgn0052412
3	CG42365	FBgn0259711	l(2)k09022	FBgn0086451
3	CG5999	FBgn0038083	Hsp22	FBgn0001223
3	CG5999	FBgn0038083	CG3397	FBgn0037975
3	CG8353	FBgn0032002	Cha	FBgn0000303
3	CG8353	FBgn0032002	FBgn0031432	FBgn0031432
3	CG8353	FBgn0032002	IM23	FBgn0034328
3	CG8353	FBgn0032002	CG14302	FBgn0038647
3	Cha	FBgn0000303	CG10337	FBgn0032805
3	Cha	FBgn0000303	POSH	FBgn0040294
3	Cha	FBgn0000303	QC	FBgn0052412
3	Dpt	FBgn0004240	CG10910	FBgn0034289
3	Dpt	FBgn0004240	CG3397	FBgn0037975
3	Dr	FBgn0000492	FBgn0027836	FBgn0027836
3	Dr	FBgn0000492	Tab2	FBgn0086358
3	Dro	FBgn0010388	Dpt	FBgn0004240
3	Dro	FBgn0010388	IM23	FBgn0034328
3	FBgn0002524	FBgn0002524	CG10638	FBgn0036290
3	FBgn0010488	FBgn0010488	CG12766	FBgn0035476
3	FBgn0027836	FBgn0027836	CG10337	FBgn0032805
3	FBgn0031432	FBgn0031432	FBgn0027836	FBgn0027836
3	FBgn0031432	FBgn0031432	FBgn0034728	FBgn0034728
3	FBgn0031432	FBgn0031432	CG10638	FBgn0036290
3	FBgn0031432	FBgn0031432	CG3397	FBgn0037975
3	FBgn0034728	FBgn0034728	CG6769	FBgn0030878
3	FBgn0034728	FBgn0034728	Apoltp	FBgn0032136
3	FBgn0034728	FBgn0034728	Tab2	FBgn0086358
3	FBgn0261671	FBgn0261671	stv	FBgn0086708
3	GstD2	FBgn0010038	Dr	FBgn0000492
3	GstD2	FBgn0010038	stc	FBgn0001978
3	GstD2	FBgn0010038	FBgn0027836	FBgn0027836
3	GstD2	FBgn0010038	CG10337	FBgn0032805
3	GstD2	FBgn0010038	CG12926	FBgn0033437
3	GstD2	FBgn0010038	IM23	FBgn0034328
3	GstE1	FBgn0034335	Dr	FBgn0000492
3	GstE1	FBgn0034335	18w	FBgn0004364
3	GstE1	FBgn0034335	LysX	FBgn0004431
3	GstE1	FBgn0034335	GstD2	FBgn0010038
3	GstE1	FBgn0034335	Apc	FBgn0015589
3	GstE1	FBgn0034335	loco	FBgn0020278
3	GstE1	FBgn0034335	FBgn0027836	FBgn0027836
3	GstE1	FBgn0034335	CG6769	FBgn0030878
3	GstE1	FBgn0034335	FBgn0031432	FBgn0031432
3	GstE1	FBgn0034335	Apoltp	FBgn0032136
3	GstE1	FBgn0034335	CG10337	FBgn0032805
3	GstE1	FBgn0034335	CG12926	FBgn0033437
3	GstE1	FBgn0034335	FBgn0034728	FBgn0034728
3	GstE1	FBgn0034335	CG5999	FBgn0038083
3	GstE1	FBgn0034335	POSH	FBgn0040294
3	GstE1	FBgn0034335	l(2)k09022	FBgn0086451
3	Hsp22	FBgn0001223	CG10638	FBgn0036290
3	IM23	FBgn0034328	QC	FBgn0052412
3	l(2)k09022	FBgn0086451	CG6769	FBgn0030878
3	l(2)k09022	FBgn0086451	CG10337	FBgn0032805
3	loco	FBgn0020278	Dr	FBgn0000492
3	loco	FBgn0020278	GstD2	FBgn0010038
3	loco	FBgn0020278	FBgn0027836	FBgn0027836
3	loco	FBgn0020278	CG6769	FBgn0030878
3	loco	FBgn0020278	CG10337	FBgn0032805
3	loco	FBgn0020278	CG12926	FBgn0033437
3	loco	FBgn0020278	FBgn0034728	FBgn0034728
3	loco	FBgn0020278	POSH	FBgn0040294
3	loco	FBgn0020278	QC	FBgn0052412
3	loco	FBgn0020278	Tab2	FBgn0086358
3	LysX	FBgn0004431	Dpt	FBgn0004240
3	LysX	FBgn0004431	GstD2	FBgn0010038
3	LysX	FBgn0004431	Apc	FBgn0015589
3	LysX	FBgn0004431	FBgn0027836	FBgn0027836
3	LysX	FBgn0004431	Apoltp	FBgn0032136
3	LysX	FBgn0004431	CG12926	FBgn0033437
3	LysX	FBgn0004431	CG10910	FBgn0034289
3	LysX	FBgn0004431	POSH	FBgn0040294
3	MTF-1	FBgn0040305	CG6769	FBgn0030878
3	MTF-1	FBgn0040305	CG42365	FBgn0259711
3	Nelf-A	FBgn0038872	LysX	FBgn0004431
3	Nelf-A	FBgn0038872	Apc	FBgn0015589
3	Nelf-A	FBgn0038872	CG10910	FBgn0034289
3	Nelf-A	FBgn0038872	CG32649	FBgn0052649
3	NijA	FBgn0036101	FBgn0002524	FBgn0002524
3	NijA	FBgn0036101	Apc	FBgn0015589
3	NijA	FBgn0036101	Nelf-A	FBgn0038872
3	NijA	FBgn0036101	POSH	FBgn0040294
3	NijA	FBgn0036101	stv	FBgn0086708
3	POSH	FBgn0040294	GstD2	FBgn0010038
3	POSH	FBgn0040294	Apc	FBgn0015589
3	POSH	FBgn0040294	FBgn0027836	FBgn0027836
3	POSH	FBgn0040294	Apoltp	FBgn0032136
3	POSH	FBgn0040294	CG10337	FBgn0032805
3	POSH	FBgn0040294	CG12926	FBgn0033437
3	POSH	FBgn0040294	FBgn0034728	FBgn0034728
3	QC	FBgn0052412	out	FBgn0259834
3	stc	FBgn0001978	Dr	FBgn0000492
3	stc	FBgn0001978	FBgn0027836	FBgn0027836
3	stc	FBgn0001978	CG12926	FBgn0033437
3	stc	FBgn0001978	Tab2	FBgn0086358
3	stv	FBgn0086708	Hsp22	FBgn0001223
3	Tab2	FBgn0086358	CG6769	FBgn0030878
3	Tab2	FBgn0086358	CG10638	FBgn0036290
4	AttC	FBgn0041579	Tig	FBgn0011722
4	AttC	FBgn0041579	FBgn0030357	FBgn0030357
4	AttD	FBgn0038530	CG12116	FBgn0030041
4	AttD	FBgn0038530	FBgn0030357	FBgn0030357
4	AttD	FBgn0038530	CG12780	FBgn0033301
4	AttD	FBgn0038530	CG4269	FBgn0034741
4	CalpB	FBgn0025866	Idgf1	FBgn0020416
4	CalpB	FBgn0025866	Tsp42Ed	FBgn0029507
4	CalpB	FBgn0025866	CG1572	FBgn0030309
4	CalpB	FBgn0025866	CG12655	FBgn0031080
4	CalpB	FBgn0025866	CG12780	FBgn0033301
4	CalpB	FBgn0025866	CG4269	FBgn0034741
4	CalpB	FBgn0025866	CG13905	FBgn0035176
4	CalpB	FBgn0025866	CG10103	FBgn0035715
4	CalpB	FBgn0025866	puc	FBgn0243512
4	CalpB	FBgn0025866	CG42807	FBgn0261989
4	CG10103	FBgn0035715	Tig	FBgn0011722
4	CG10103	FBgn0035715	CG13631	FBgn0040600
4	CG10103	FBgn0035715	CG42807	FBgn0261989
4	CG10341	FBgn0032701	FBgn0030357	FBgn0030357
4	CG10341	FBgn0032701	FBgn0033593	FBgn0033593
4	CG10341	FBgn0032701	AttC	FBgn0041579
4	CG12116	FBgn0030041	CG1572	FBgn0030309
4	CG12116	FBgn0030041	CG2065	FBgn0033204
4	CG12116	FBgn0030041	CG4269	FBgn0034741
4	CG12116	FBgn0030041	FBgn0034756	FBgn0034756
4	CG12116	FBgn0030041	CG12224	FBgn0037974
4	CG12116	FBgn0030041	CG13631	FBgn0040600
4	CG12224	FBgn0037974	CG2065	FBgn0033204
4	CG12224	FBgn0037974	CG13631	FBgn0040600
4	CG12655	FBgn0031080	Idgf1	FBgn0020416
4	CG12655	FBgn0031080	CG1572	FBgn0030309
4	CG12655	FBgn0031080	FBgn0031745	FBgn0031745
4	CG12655	FBgn0031080	FBgn0033593	FBgn0033593
4	CG12655	FBgn0031080	CG4269	FBgn0034741
4	CG12655	FBgn0031080	CG13905	FBgn0035176
4	CG12655	FBgn0031080	CG10103	FBgn0035715
4	CG12655	FBgn0031080	Obp99b	FBgn0039685
4	CG12655	FBgn0031080	AttC	FBgn0041579
4	CG12655	FBgn0031080	puc	FBgn0243512
4	CG12655	FBgn0031080	CG42807	FBgn0261989
4	CG12780	FBgn0033301	Idgf1	FBgn0020416
4	CG12780	FBgn0033301	Tsp42Ed	FBgn0029507
4	CG12780	FBgn0033301	CG12116	FBgn0030041
4	CG12780	FBgn0033301	FBgn0030357	FBgn0030357
4	CG12780	FBgn0033301	CG12655	FBgn0031080
4	CG12780	FBgn0033301	CG4269	FBgn0034741
4	CG12780	FBgn0033301	CG13905	FBgn0035176
4	CG12780	FBgn0033301	CG10103	FBgn0035715
4	CG12780	FBgn0033301	FBgn0037719	FBgn0037719
4	CG12780	FBgn0033301	Obp99b	FBgn0039685
4	CG12780	FBgn0033301	puc	FBgn0243512
4	CG12780	FBgn0033301	CG42807	FBgn0261989
4	CG13631	FBgn0040600	CG2065	FBgn0033204
4	CG13905	FBgn0035176	CG1572	FBgn0030309
4	CG13905	FBgn0035176	FBgn0031745	FBgn0031745
4	CG13905	FBgn0035176	CG4269	FBgn0034741
4	CG13905	FBgn0035176	CG10103	FBgn0035715
4	CG13905	FBgn0035176	Obp99b	FBgn0039685
4	CG13905	FBgn0035176	AttC	FBgn0041579
4	CG13905	FBgn0035176	CG42807	FBgn0261989
4	CG1572	FBgn0030309	Tig	FBgn0011722
4	CG1572	FBgn0030309	FBgn0031745	FBgn0031745
4	CG1572	FBgn0030309	CG2065	FBgn0033204
4	CG1572	FBgn0030309	CG12224	FBgn0037974
4	CG1572	FBgn0030309	AttC	FBgn0041579
4	CG1572	FBgn0030309	CG42807	FBgn0261989
4	CG15784	FBgn0029766	Tig	FBgn0011722
4	CG15784	FBgn0029766	Tsp42Ed	FBgn0029507
4	CG15784	FBgn0029766	CG12655	FBgn0031080
4	CG15784	FBgn0029766	Mal-B1	FBgn0032381
4	CG15784	FBgn0029766	CG10341	FBgn0032701
4	CG15784	FBgn0029766	CG12780	FBgn0033301
4	CG15784	FBgn0029766	FBgn0033593	FBgn0033593
4	CG15784	FBgn0029766	CG13905	FBgn0035176
4	CG15784	FBgn0029766	CG10103	FBgn0035715
4	CG15784	FBgn0029766	FBgn0037719	FBgn0037719
4	CG15784	FBgn0029766	Obp99b	FBgn0039685
4	CG15784	FBgn0029766	AttC	FBgn0041579
4	CG42300	FBgn0259196	Tsp42Ed	FBgn0029507
4	CG42300	FBgn0259196	CG15784	FBgn0029766
4	CG42300	FBgn0259196	FBgn0030357	FBgn0030357
4	CG42300	FBgn0259196	CG12780	FBgn0033301
4	CG42300	FBgn0259196	CG4269	FBgn0034741
4	CG42300	FBgn0259196	CG13905	FBgn0035176
4	CG42300	FBgn0259196	CG10103	FBgn0035715
4	CG42300	FBgn0259196	AttD	FBgn0038530
4	CG42300	FBgn0259196	puc	FBgn0243512
4	CG4269	FBgn0034741	FBgn0030357	FBgn0030357
4	CG4269	FBgn0034741	CG10103	FBgn0035715
4	CG4269	FBgn0034741	Obp99b	FBgn0039685
4	CG4269	FBgn0034741	CG42807	FBgn0261989
4	CG42807	FBgn0261989	FBgn0031745	FBgn0031745
4	CG8157	FBgn0034010	Tig	FBgn0011722
4	CG8157	FBgn0034010	CG2065	FBgn0033204
4	CG8157	FBgn0034010	Cpr49Ac	FBgn0033725
4	CG8157	FBgn0034010	FBgn0034756	FBgn0034756
4	CG8157	FBgn0034010	CG12224	FBgn0037974
4	Cpr49Ac	FBgn0033725	Tig	FBgn0011722
4	Cpr49Ac	FBgn0033725	CG12116	FBgn0030041
4	Cpr49Ac	FBgn0033725	CG1572	FBgn0030309
4	Cpr49Ac	FBgn0033725	CG2065	FBgn0033204
4	Cpr49Ac	FBgn0033725	FBgn0034756	FBgn0034756
4	Cpr49Ac	FBgn0033725	CG10103	FBgn0035715
4	Cpr49Ac	FBgn0033725	FBgn0037719	FBgn0037719
4	Cpr49Ac	FBgn0033725	CG12224	FBgn0037974
4	Cpr49Ac	FBgn0033725	Obp99b	FBgn0039685
4	Cpr49Ac	FBgn0033725	CG13631	FBgn0040600
4	FBgn0030357	FBgn0030357	CG2065	FBgn0033204
4	FBgn0030357	FBgn0030357	CG10103	FBgn0035715
4	FBgn0030357	FBgn0030357	CG42807	FBgn0261989
4	FBgn0033593	FBgn0033593	Tig	FBgn0011722
4	FBgn0033593	FBgn0033593	CG1572	FBgn0030309
4	FBgn0033593	FBgn0033593	FBgn0031745	FBgn0031745
4	FBgn0033593	FBgn0033593	CG4269	FBgn0034741
4	FBgn0033593	FBgn0033593	Obp99b	FBgn0039685
4	FBgn0033593	FBgn0033593	AttC	FBgn0041579
4	FBgn0033593	FBgn0033593	CG42807	FBgn0261989
4	FBgn0034756	FBgn0034756	Tig	FBgn0011722
4	FBgn0034756	FBgn0034756	CG2065	FBgn0033204
4	FBgn0034756	FBgn0034756	FBgn0033593	FBgn0033593
4	FBgn0034756	FBgn0034756	CG10103	FBgn0035715
4	FBgn0034756	FBgn0034756	CG12224	FBgn0037974
4	FBgn0034756	FBgn0034756	Obp99b	FBgn0039685
4	FBgn0037719	FBgn0037719	Tig	FBgn0011722
4	FBgn0037719	FBgn0037719	FBgn0031745	FBgn0031745
4	FBgn0037719	FBgn0037719	FBgn0033593	FBgn0033593
4	FBgn0037719	FBgn0037719	CG4269	FBgn0034741
4	FBgn0037719	FBgn0037719	CG13905	FBgn0035176
4	FBgn0037719	FBgn0037719	CG10103	FBgn0035715
4	FBgn0037719	FBgn0037719	Obp99b	FBgn0039685
4	FBgn0260442	FBgn0260442	Idgf1	FBgn0020416
4	FBgn0260442	FBgn0260442	CalpB	FBgn0025866
4	FBgn0260442	FBgn0260442	Tsp42Ed	FBgn0029507
4	FBgn0260442	FBgn0260442	CG15784	FBgn0029766
4	FBgn0260442	FBgn0260442	CG1572	FBgn0030309
4	FBgn0260442	FBgn0260442	CG12655	FBgn0031080
4	FBgn0260442	FBgn0260442	CG12780	FBgn0033301
4	FBgn0260442	FBgn0260442	CG4269	FBgn0034741
4	FBgn0260442	FBgn0260442	CG10103	FBgn0035715
4	FBgn0260442	FBgn0260442	pst	FBgn0035770
4	FBgn0260442	FBgn0260442	AttC	FBgn0041579
4	FBgn0260442	FBgn0260442	puc	FBgn0243512
4	FBgn0260442	FBgn0260442	CG42807	FBgn0261989
4	Idgf1	FBgn0020416	FBgn0030357	FBgn0030357
4	Idgf1	FBgn0020416	CG2065	FBgn0033204
4	Idgf1	FBgn0020416	CG4269	FBgn0034741
4	Idgf1	FBgn0020416	CG13905	FBgn0035176
4	Idgf1	FBgn0020416	CG10103	FBgn0035715
4	Idgf1	FBgn0020416	puc	FBgn0243512
4	Idgf1	FBgn0020416	CG42807	FBgn0261989
4	Mal-B1	FBgn0032381	Tig	FBgn0011722
4	Mal-B1	FBgn0032381	Tsp42Ed	FBgn0029507
4	Mal-B1	FBgn0032381	CG1572	FBgn0030309
4	Mal-B1	FBgn0032381	CG12655	FBgn0031080
4	Mal-B1	FBgn0032381	FBgn0031745	FBgn0031745
4	Mal-B1	FBgn0032381	FBgn0033593	FBgn0033593
4	Mal-B1	FBgn0032381	CG13905	FBgn0035176
4	Mal-B1	FBgn0032381	Obp99b	FBgn0039685
4	Obp99b	FBgn0039685	FBgn0031745	FBgn0031745
4	Obp99b	FBgn0039685	CG10103	FBgn0035715
4	Obp99b	FBgn0039685	CG42807	FBgn0261989
4	pst	FBgn0035770	Idgf1	FBgn0020416
4	pst	FBgn0035770	CalpB	FBgn0025866
4	pst	FBgn0035770	Tsp42Ed	FBgn0029507
4	pst	FBgn0035770	CG1572	FBgn0030309
4	pst	FBgn0035770	CG12655	FBgn0031080
4	pst	FBgn0035770	CG4269	FBgn0034741
4	pst	FBgn0035770	CG10103	FBgn0035715
4	pst	FBgn0035770	Obp99b	FBgn0039685
4	pst	FBgn0035770	puc	FBgn0243512
4	pst	FBgn0035770	CG42807	FBgn0261989
4	puc	FBgn0243512	FBgn0030357	FBgn0030357
4	puc	FBgn0243512	CG2065	FBgn0033204
4	puc	FBgn0243512	CG4269	FBgn0034741
4	puc	FBgn0243512	CG10103	FBgn0035715
4	puc	FBgn0243512	CG42807	FBgn0261989
4	Tig	FBgn0011722	FBgn0031745	FBgn0031745
4	Tig	FBgn0011722	CG2065	FBgn0033204
4	Tsp42Ed	FBgn0029507	Idgf1	FBgn0020416
4	Tsp42Ed	FBgn0029507	FBgn0030357	FBgn0030357
4	Tsp42Ed	FBgn0029507	CG12655	FBgn0031080
4	Tsp42Ed	FBgn0029507	FBgn0031745	FBgn0031745
4	Tsp42Ed	FBgn0029507	CG4269	FBgn0034741
4	Tsp42Ed	FBgn0029507	CG13905	FBgn0035176
4	Tsp42Ed	FBgn0029507	CG10103	FBgn0035715
4	Tsp42Ed	FBgn0029507	FBgn0037719	FBgn0037719
4	Tsp42Ed	FBgn0029507	Obp99b	FBgn0039685
4	Tsp42Ed	FBgn0029507	puc	FBgn0243512
4	Tsp42Ed	FBgn0029507	CG42807	FBgn0261989
5	ALiX	FBgn0086346	CG4199	FBgn0025628
5	ALiX	FBgn0086346	CG2909	FBgn0030189
5	ALiX	FBgn0086346	PGRP-SA	FBgn0030310
5	ALiX	FBgn0086346	CG2064	FBgn0033205
5	ALiX	FBgn0086346	Swim	FBgn0034709
5	ALiX	FBgn0086346	CG14907	FBgn0038455
5	ALiX	FBgn0086346	FBgn0040236	FBgn0040236
5	ALiX	FBgn0086346	CG31793	FBgn0051793
5	AnxB9	FBgn0000083	CG4199	FBgn0025628
5	AnxB9	FBgn0000083	PGRP-SA	FBgn0030310
5	AnxB9	FBgn0000083	CG3476	FBgn0031881
5	AnxB9	FBgn0000083	CG2064	FBgn0033205
5	AnxB9	FBgn0000083	CG10916	FBgn0034312
5	AnxB9	FBgn0000083	Swim	FBgn0034709
5	AnxB9	FBgn0000083	GstD9	FBgn0038020
5	AnxB9	FBgn0000083	CG14907	FBgn0038455
5	AnxB9	FBgn0000083	CG30281	FBgn0050281
5	AnxB9	FBgn0000083	CG33229	FBgn0053229
5	AnxB9	FBgn0000083	ALiX	FBgn0086346
5	CD98hc	FBgn0037533	AnxB9	FBgn0000083
5	CD98hc	FBgn0037533	CG4199	FBgn0025628
5	CD98hc	FBgn0037533	CG2909	FBgn0030189
5	CD98hc	FBgn0037533	CG15203	FBgn0030261
5	CD98hc	FBgn0037533	PGRP-SA	FBgn0030310
5	CD98hc	FBgn0037533	CG3476	FBgn0031881
5	CD98hc	FBgn0037533	CG2064	FBgn0033205
5	CD98hc	FBgn0037533	CG10916	FBgn0034312
5	CD98hc	FBgn0037533	CG7130	FBgn0037151
5	CD98hc	FBgn0037533	FBgn0037345	FBgn0037345
5	CD98hc	FBgn0037533	GstD9	FBgn0038020
5	CD98hc	FBgn0037533	CG14907	FBgn0038455
5	CD98hc	FBgn0037533	CG31793	FBgn0051793
5	CD98hc	FBgn0037533	CG33229	FBgn0053229
5	CD98hc	FBgn0037533	ALiX	FBgn0086346
5	CG10916	FBgn0034312	CG2909	FBgn0030189
5	CG10916	FBgn0034312	CG15203	FBgn0030261
5	CG10916	FBgn0034312	CG3476	FBgn0031881
5	CG10916	FBgn0034312	CG2064	FBgn0033205
5	CG10916	FBgn0034312	Swim	FBgn0034709
5	CG10916	FBgn0034312	CG14907	FBgn0038455
5	CG10916	FBgn0034312	CG30281	FBgn0050281
5	CG10916	FBgn0034312	CG31793	FBgn0051793
5	CG11089	FBgn0039241	AnxB9	FBgn0000083
5	CG11089	FBgn0039241	Nmdmc	FBgn0010222
5	CG11089	FBgn0039241	CG14906	FBgn0015351
5	CG11089	FBgn0039241	CG2909	FBgn0030189
5	CG11089	FBgn0039241	CG15203	FBgn0030261
5	CG11089	FBgn0039241	PGRP-SA	FBgn0030310
5	CG11089	FBgn0039241	CG10916	FBgn0034312
5	CG11089	FBgn0039241	CD98hc	FBgn0037533
5	CG11089	FBgn0039241	CG14907	FBgn0038455
5	CG11089	FBgn0039241	FBgn0040236	FBgn0040236
5	CG11089	FBgn0039241	CG33470	FBgn0053470
5	CG11089	FBgn0039241	ALiX	FBgn0086346
5	CG13594	FBgn0035041	CG14205	FBgn0031034
5	CG13594	FBgn0035041	CG4741	FBgn0035040
5	CG14205	FBgn0031034	CG14906	FBgn0015351
5	CG14205	FBgn0031034	CG2064	FBgn0033205
5	CG14205	FBgn0031034	CG10916	FBgn0034312
5	CG14906	FBgn0015351	AnxB9	FBgn0000083
5	CG14906	FBgn0015351	Nmdmc	FBgn0010222
5	CG14906	FBgn0015351	CG2909	FBgn0030189
5	CG14906	FBgn0015351	CG15203	FBgn0030261
5	CG14906	FBgn0015351	CG10916	FBgn0034312
5	CG14906	FBgn0015351	Swim	FBgn0034709
5	CG14906	FBgn0015351	FBgn0037345	FBgn0037345
5	CG14906	FBgn0015351	CG14907	FBgn0038455
5	CG14906	FBgn0015351	FBgn0040236	FBgn0040236
5	CG14906	FBgn0015351	CG30281	FBgn0050281
5	CG14906	FBgn0015351	CG31694	FBgn0051694
5	CG14906	FBgn0015351	CG31793	FBgn0051793
5	CG14906	FBgn0015351	ALiX	FBgn0086346
5	CG14907	FBgn0038455	Swim	FBgn0034709
5	CG15203	FBgn0030261	Swim	FBgn0034709
5	CG15203	FBgn0030261	CG14907	FBgn0038455
5	CG15203	FBgn0030261	CG30281	FBgn0050281
5	CG17224	FBgn0031489	CG3476	FBgn0031881
5	CG17224	FBgn0031489	Swim	FBgn0034709
5	CG17224	FBgn0031489	CG33470	FBgn0053470
5	CG2064	FBgn0033205	Swim	FBgn0034709
5	CG2064	FBgn0033205	CG14907	FBgn0038455
5	CG2909	FBgn0030189	CG15203	FBgn0030261
5	CG2909	FBgn0030189	CG2064	FBgn0033205
5	CG2909	FBgn0030189	Swim	FBgn0034709
5	CG2909	FBgn0030189	CG14907	FBgn0038455
5	CG2909	FBgn0030189	CG30281	FBgn0050281
5	CG30281	FBgn0050281	Swim	FBgn0034709
5	CG30281	FBgn0050281	CG14907	FBgn0038455
5	CG31694	FBgn0051694	AnxB9	FBgn0000083
5	CG31694	FBgn0051694	CG4199	FBgn0025628
5	CG31694	FBgn0051694	PGRP-SA	FBgn0030310
5	CG31694	FBgn0051694	CG3476	FBgn0031881
5	CG31694	FBgn0051694	CG10916	FBgn0034312
5	CG31694	FBgn0051694	Swim	FBgn0034709
5	CG31694	FBgn0051694	CG14907	FBgn0038455
5	CG31694	FBgn0051694	CG30281	FBgn0050281
5	CG31793	FBgn0051793	CG2909	FBgn0030189
5	CG31793	FBgn0051793	CG15203	FBgn0030261
5	CG31793	FBgn0051793	CG2064	FBgn0033205
5	CG31793	FBgn0051793	Swim	FBgn0034709
5	CG31793	FBgn0051793	CG14907	FBgn0038455
5	CG33229	FBgn0053229	CG4199	FBgn0025628
5	CG33229	FBgn0053229	CG2909	FBgn0030189
5	CG33229	FBgn0053229	CG15203	FBgn0030261
5	CG33229	FBgn0053229	PGRP-SA	FBgn0030310
5	CG33229	FBgn0053229	CG3476	FBgn0031881
5	CG33229	FBgn0053229	CG2064	FBgn0033205
5	CG33229	FBgn0053229	CG10916	FBgn0034312
5	CG33229	FBgn0053229	Swim	FBgn0034709
5	CG33229	FBgn0053229	FBgn0037345	FBgn0037345
5	CG33229	FBgn0053229	GstD9	FBgn0038020
5	CG33229	FBgn0053229	CG14907	FBgn0038455
5	CG33229	FBgn0053229	CG30281	FBgn0050281
5	CG33229	FBgn0053229	CG31793	FBgn0051793
5	CG33470	FBgn0053470	Swim	FBgn0034709
5	CG3476	FBgn0031881	CG2064	FBgn0033205
5	CG3476	FBgn0031881	Swim	FBgn0034709
5	CG3476	FBgn0031881	CG14907	FBgn0038455
5	CG4199	FBgn0025628	CG15203	FBgn0030261
5	CG4199	FBgn0025628	CG3476	FBgn0031881
5	CG4199	FBgn0025628	CG2064	FBgn0033205
5	CG4199	FBgn0025628	CG10916	FBgn0034312
5	CG4199	FBgn0025628	Swim	FBgn0034709
5	CG4199	FBgn0025628	CG14907	FBgn0038455
5	CG4199	FBgn0025628	CG30281	FBgn0050281
5	CG4741	FBgn0035040	CG14205	FBgn0031034
5	CG7130	FBgn0037151	CG2909	FBgn0030189
5	CG7130	FBgn0037151	CG15203	FBgn0030261
5	CG7130	FBgn0037151	CG10916	FBgn0034312
5	CG7130	FBgn0037151	FBgn0037345	FBgn0037345
5	CG7130	FBgn0037151	GstD9	FBgn0038020
5	CG7130	FBgn0037151	CG14907	FBgn0038455
5	CG7130	FBgn0037151	CG30281	FBgn0050281
5	CG7130	FBgn0037151	CG31793	FBgn0051793
5	CG7130	FBgn0037151	CG33229	FBgn0053229
5	FBgn0037345	FBgn0037345	CG2909	FBgn0030189
5	FBgn0037345	FBgn0037345	CG15203	FBgn0030261
5	FBgn0037345	FBgn0037345	PGRP-SA	FBgn0030310
5	FBgn0037345	FBgn0037345	CG2064	FBgn0033205
5	FBgn0037345	FBgn0037345	CG10916	FBgn0034312
5	FBgn0037345	FBgn0037345	Swim	FBgn0034709
5	FBgn0037345	FBgn0037345	GstD9	FBgn0038020
5	FBgn0037345	FBgn0037345	CG14907	FBgn0038455
5	FBgn0037345	FBgn0037345	CG30281	FBgn0050281
5	FBgn0037345	FBgn0037345	CG31793	FBgn0051793
5	FBgn0040236	FBgn0040236	CG2064	FBgn0033205
5	FBgn0040236	FBgn0040236	CG14907	FBgn0038455
5	GstD9	FBgn0038020	CG4199	FBgn0025628
5	GstD9	FBgn0038020	CG2909	FBgn0030189
5	GstD9	FBgn0038020	CG15203	FBgn0030261
5	GstD9	FBgn0038020	PGRP-SA	FBgn0030310
5	GstD9	FBgn0038020	CG3476	FBgn0031881
5	GstD9	FBgn0038020	CG2064	FBgn0033205
5	GstD9	FBgn0038020	CG10916	FBgn0034312
5	GstD9	FBgn0038020	Swim	FBgn0034709
5	GstD9	FBgn0038020	CG14907	FBgn0038455
5	GstD9	FBgn0038020	CG30281	FBgn0050281
5	GstD9	FBgn0038020	CG31793	FBgn0051793
5	Nmdmc	FBgn0010222	AnxB9	FBgn0000083
5	Nmdmc	FBgn0010222	PGRP-SA	FBgn0030310
5	Nmdmc	FBgn0010222	CG10916	FBgn0034312
5	Nmdmc	FBgn0010222	CD98hc	FBgn0037533
5	Nmdmc	FBgn0010222	ALiX	FBgn0086346
5	PGRP-SA	FBgn0030310	CG4199	FBgn0025628
5	PGRP-SA	FBgn0030310	CG15203	FBgn0030261
5	PGRP-SA	FBgn0030310	CG2064	FBgn0033205
5	PGRP-SA	FBgn0030310	CG10916	FBgn0034312
5	PGRP-SA	FBgn0030310	Swim	FBgn0034709
5	PGRP-SA	FBgn0030310	CG14907	FBgn0038455
5	PGRP-SA	FBgn0030310	CG30281	FBgn0050281
5	Syt1	FBgn0004242	CG15203	FBgn0030261
5	Timp	FBgn0025879	AnxB9	FBgn0000083
5	Timp	FBgn0025879	CG17224	FBgn0031489
5	Timp	FBgn0025879	Swim	FBgn0034709
5	Timp	FBgn0025879	CG14907	FBgn0038455
5	Timp	FBgn0025879	FBgn0040236	FBgn0040236
5	Timp	FBgn0025879	CG33470	FBgn0053470
6	Alas	FBgn0020764	ImpL3	FBgn0001258
6	Alas	FBgn0020764	CG2017	FBgn0037391
6	Alas	FBgn0020764	CG10286	FBgn0037439
6	Alas	FBgn0020764	CG6353	FBgn0038893
6	Alas	FBgn0020764	FBgn0042627	FBgn0042627
6	CG10420	FBgn0039296	ImpL3	FBgn0001258
6	CG10420	FBgn0039296	CG2017	FBgn0037391
6	CG10420	FBgn0039296	CG5205	FBgn0038344
6	CG10420	FBgn0039296	CG6353	FBgn0038893
6	CG18596	FBgn0038953	CG5205	FBgn0038344
6	CG2017	FBgn0037391	ImpL3	FBgn0001258
6	CG2017	FBgn0037391	CG6353	FBgn0038893
6	CG6353	FBgn0038893	CG7033	FBgn0030086
6	CG6353	FBgn0038893	CG10286	FBgn0037439
6	CG6353	FBgn0038893	CG5205	FBgn0038344
6	CG6353	FBgn0038893	CG18596	FBgn0038953
6	CG6428	FBgn0029689	Sox14	FBgn0005612
6	CG6428	FBgn0029689	CG10286	FBgn0037439
6	CG6428	FBgn0029689	FBgn0042627	FBgn0042627
6	CG6428	FBgn0029689	CG44006	FBgn0264748
6	CG7033	FBgn0030086	CG10286	FBgn0037439
6	CG7033	FBgn0030086	CG5205	FBgn0038344
6	CG8066	FBgn0038243	Sox14	FBgn0005612
6	CG8066	FBgn0038243	CG6428	FBgn0029689
6	FBgn0019890	FBgn0019890	CG7033	FBgn0030086
6	FBgn0042627	FBgn0042627	CG10286	FBgn0037439
6	Hmgs	FBgn0010611	CG7033	FBgn0030086
6	Hmgs	FBgn0010611	FBgn0042627	FBgn0042627
6	Hsp67Bb	FBgn0001228	FBgn0019890	FBgn0019890
6	ImpL3	FBgn0001258	FBgn0042627	FBgn0042627
6	Prp31	FBgn0036487	FBgn0019890	FBgn0019890
6	Prp31	FBgn0036487	CG2017	FBgn0037391
6	Prp31	FBgn0036487	CG5205	FBgn0038344
6	Prp31	FBgn0036487	CG6353	FBgn0038893
6	Prp31	FBgn0036487	CG18596	FBgn0038953
6	Sox14	FBgn0005612	CG44006	FBgn0264748
6	sra	FBgn0086370	Hmgs	FBgn0010611
6	sra	FBgn0086370	Alas	FBgn0020764
6	sra	FBgn0086370	CG6428	FBgn0029689
6	sra	FBgn0086370	CG7033	FBgn0030086
6	sra	FBgn0086370	CG10286	FBgn0037439
6	sra	FBgn0086370	CG6353	FBgn0038893
6	sra	FBgn0086370	FBgn0042627	FBgn0042627
7	alpha-Est2	FBgn0015570	Ptp4E	FBgn0004368
7	CG13561	FBgn0034906	Ssrp	FBgn0010278
7	CG13561	FBgn0034906	Lig4	FBgn0030506
7	CG13561	FBgn0034906	FBgn0045761	FBgn0045761
7	CG30069	FBgn0050069	Ssrp	FBgn0010278
7	CG30069	FBgn0050069	alpha-Est2	FBgn0015570
7	CG30069	FBgn0050069	Lig4	FBgn0030506
7	CG30069	FBgn0050069	CG13561	FBgn0034906
7	CG30069	FBgn0050069	FBgn0045761	FBgn0045761
7	FBgn0045761	FBgn0045761	Ptp4E	FBgn0004368
7	FBgn0045761	FBgn0045761	Lig4	FBgn0030506
7	JhI-1	FBgn0028426	Ssrp	FBgn0010278
7	JhI-1	FBgn0028426	Lig4	FBgn0030506
7	JhI-1	FBgn0028426	CG13561	FBgn0034906
7	JhI-1	FBgn0028426	FBgn0045761	FBgn0045761
7	Ssrp	FBgn0010278	Lig4	FBgn0030506
7	Ssrp	FBgn0010278	FBgn0045761	FBgn0045761
8	Hsp70Ba	FBgn0013277	Hsp70Bb	FBgn0013278
8	Hsp70Ba	FBgn0013277	FBgn0051354	FBgn0051354
8	Hsp70Bb	FBgn0013278	FBgn0051354	FBgn0051354
8	Hsp70Bc	FBgn0013279	Hsp70Ba	FBgn0013277
8	Hsp70Bc	FBgn0013279	Hsp70Bb	FBgn0013278
8	Hsp70Bc	FBgn0013279	FBgn0051354	FBgn0051354
