# Supplementary material for: Domesticated gag Gene of Drosophila LTR Retrotransposons Is Involved in Response to Oxidative Stress
Source: Genes (Basel). 2020 Apr 6;11(4):396. doi: 10.3390/genes11040396 (PMC7231272; doi:10.3390/genes11040396)
Supplement: Supplementary file 1 [file genes-11-00396-s001.zip › Table S2.xlsx]

## Sheet: full_enrichment
	cluster1		cluster2		cluster3		cluster4		cluster5		cluster6
PWM_ID	Adjusted Odds Ratio	FDR	Adjusted Odds Ratio	FDR	Adjusted Odds Ratio	FDR	Adjusted Odds Ratio	FDR	Adjusted Odds Ratio	FDR	Adjusted Odds Ratio	FDR
I$ABDA_01	0.665745	0.996555	0.581945	0.933168	0.674756	0.708306	0.599663	1	0.541797	0.997365	0.354088	1
I$ABDA_02	0.607413	0.996555	0.68555	0.768909	0.672648	0.708306	0.497716	1	0.587508	0.997365	0.252945	1
I$ABDA_Q6	0.711871	0.996555	0.501918	1	0.735463	0.519765	0.45845	1	0.473622	1	0.340907	1
I$ABDB_01	0.542472	1	0.891319	0.0523458	0.559842	0.963217	0.545148	1	0.565545	0.997365	0.505339	1
I$ABDB_02	0.632645	0.996555	0.713993	0.617549	0.718688	0.534674	0.707763	0.666601	0.481571	1	0.437369	1
I$ABDB_03	0.634995	0.996555	0.73725	0.530891	0.653583	0.76013	0.859361	0.0256006	0.47172	1	0.476837	1
I$ABDB_04	0.488495	1	0.831726	0.168987	0.617276	0.819186	0.675839	0.81703	0.614378	0.997365	0.591794	1
I$ABDB_05	0.739764	0.959343	0.467445	1	0.597526	0.876573	0.505854	1	0.579609	0.997365	0.399427	1
I$ABDB_06	0.594045	0.996555	0.610082	0.933168	0.633649	0.806458	0.757823	0.290571	0.476558	1	0.551731	1
I$ABDB_Q6	0.533753	0.996555	0.613076	0.866749	0.558439	0.922955	0.715994	0.666601	0.479788	1	0.495871	1
I$AC_01	0.673305	0.996555	0.754056	0.491943	0.746374	0.431013	0.650723	0.918626	0.43866	1	0.52525	1
I$ACHI_01	0.574712	0.996555	0.637024	0.904157	0.591597	0.89496	0.661324	0.887132	0.536696	0.997365	0.358277	1
I$ACHI_02	0.509941	1	0.637024	0.904157	0.575405	0.936442	0.612581	1	0.531641	0.997365	0.387404	1
I$ACHI_03	0.553587	0.998192	0.679397	0.798817	1.07695	0.00247414	0.441183	1	0.754469	0.491913	0.454303	1
I$ACHI_04	0.630452	0.996555	0.464839	1	0.716683	0.545515	0.542737	1	0.610562	0.997365	0.570596	1
I$ADF1_01	0.690597	0.996555	0.575018	0.957469	0.762062	0.373838	0.491102	1	0.520801	0.997365	0.256222	1
I$ADF1_Q6	0.575063	0.996555	0.399258	1	0.752986	0.40765	0.524859	1	0.538037	0.997365	0.297076	1
I$ADF1_Q6_01	0.639928	0.996555	0.581473	0.943869	0.720071	0.531731	0.501925	1	0.410071	1	0.392945	1
I$AEF1_01	0.657192	0.996555	0.485785	1	0.506758	0.997518	0.614604	1	0.618569	0.997365	0.262252	1
I$AL_01	0.540033	1	0.59926	0.933168	0.655988	0.739594	0.495623	1	0.563927	0.997365	0.268791	1
I$AL_02	0.634017	0.996555	0.4234	1	0.648368	0.790703	0.575598	1	0.270727	1	0.403047	1
I$AMOS_01	0.749538	0.929496	0.806897	0.26642	0.695754	0.635636	0.603157	1	0.555176	0.997365	0.63458	1
I$AMOS_02	0.550993	1	0.781678	0.381203	0.857019	0.0164906	0.527003	1	0.632213	0.964439	0.590308	1
I$ANTP_01	0.634622	0.996555	0.581945	0.933168	0.706904	0.589154	0.646896	0.925893	0.643533	0.948365	0.37327	1
I$ANTP_Q6_01	0.728255	0.996555	0.639847	0.904157	0.733137	0.531731	0.642438	0.956603	0.467572	1	0.310396	1
I$AOP_01	0.580441	0.996555	0.784855	0.365401	0.611555	0.831036	0.702558	0.688299	0.646444	0.948365	0.641211	0.961598
I$AP_01	0.655471	0.996555	0.524206	0.976807	0.722833	0.531731	0.543575	1	0.592473	0.997365	0.308015	1
I$AP_Q6	0.664581	0.996555	0.620145	0.933168	0.636547	0.806458	0.712831	0.666601	0.520925	0.997365	0.381022	1
I$ASH2_01	0.624001	0.996555	0.615011	0.933168	0.744378	0.443868	0.576778	1	0.53607	0.997365	0.374475	1
I$ATF2_01	0.674136	0.996555	0.744771	0.502776	0.945494	0.0173018	1.03219	0.0256006	0.56277	0.997365	0.479829	1
I$ATF3_01	0.633371	0.996555	0.48845	1	0.571394	0.93956	0.824871	0.0446168	0.534448	0.997365	0.380467	1
I$ATF6_01	0.661286	0.996555	0.670981	0.829949	0.637987	0.806458	0.827939	0.0427274	0.494854	1	0.477392	1
I$ATF6_02	0.725792	0.996555	0.627087	0.933168	0.696332	0.635636	1.09445	0.000500298	0.517454	0.997365	0.560002	1
I$ATF6_03	0.638435	0.996555	0.76551	0.451429	0.866516	0.0164906	0.605513	1	0.42926	1	0.504718	1
I$AWH_01	0.655471	0.996555	0.524206	0.976807	0.722833	0.531731	0.543575	1	0.592473	0.997365	0.308015	1
I$AWH_02	0.607237	0.996555	0.517404	0.976807	0.690955	0.650272	0.563443	1	0.516183	0.997365	0.254082	1
I$BAP_01	0.682949	0.996555	0.544813	0.976807	0.548473	0.93956	0.584312	1	0.615902	0.997365	0.477893	1
I$BAP_02	0.53916	1	0.680533	0.796812	0.643827	0.805596	0.596912	1	0.54198	0.997365	0.515712	1
I$BBX_01	0.539015	1	0.576838	0.957469	0.657283	0.739594	0.508107	1	0.516402	0.997365	0.337489	1
I$BCD_01	0.546263	1	0.651849	0.895095	0.615745	0.819186	0.655842	0.887132	0.709747	0.635264	0.451823	1
I$BCD_02	0.545533	0.996555	0.637236	0.897039	0.515606	0.980296	0.469721	1	0.49534	0.997365	0.257733	1
I$BCD_03	0.56046	0.996555	0.779053	0.392699	0.644539	0.805596	0.648684	0.924781	0.758708	0.491913	0.440919	1
I$BCD_04	0.534454	1	0.744003	0.502776	0.641575	0.805596	0.656957	0.887132	0.723062	0.627697	0.407422	1
I$BEAF32_01	0.802733	0.524839	0.261065	1	0.55359	0.970799	0.496429	1	0.638402	0.948365	0.511626	1
I$BEAF32_02	0.80118	0.524839	0.294507	1	0.63748	0.806458	0.438716	1	0.641799	0.948365	0.483981	1
I$BH1_01	0.590178	0.996555	0.437472	1	0.520415	0.994447	0.56586	1	0.47942	1	0.304887	1
I$BH1_02	0.574904	0.996555	0.699022	0.703982	0.528008	0.990175	0.578324	1	0.391518	1	0.382621	1
I$BH1_03	0.703383	0.996555	0.603759	0.933168	0.574393	0.922955	0.526726	1	0.44483	1	0.314714	1
I$BH2_01	0.577781	0.996555	0.485417	1	0.530474	0.986994	0.622397	1	0.512781	0.997365	0.319631	1
I$BH2_02	0.591307	0.996555	0.688151	0.762044	0.609191	0.845216	0.518365	1	0.399697	1	0.391081	1
I$BH2_03	0.654038	0.996555	0.485932	1	0.64268	0.805596	0.531698	1	0.416284	1	0.292352	1
I$BIGMAX_01	0.572522	0.996555	0.556685	0.976807	0.684008	0.691853	0.639169	0.956603	0.510108	0.997365	0.63764	0.961598
I$BIGMAX_02	0.715516	0.996555	0.620989	0.933168	0.597973	0.875043	0.597128	1	0.552953	0.997365	0.348454	1
I$BIN_01	0.770496	0.778818	0.577584	0.957469	0.69659	0.635636	0.585742	1	0.444287	1	0.52894	1
I$BLIMP1_01	0.699	0.996555	0.893854	0.0523458	0.567348	0.945413	0.663031	0.887132	0.403723	1	0.623869	1
I$BLIMP1_02	0.471944	1	0.454887	1	0.533283	0.990175	0.730471	0.468184	0.53531	0.997365	0.445741	1
I$BOWL_01	0.576877	0.996555	0.504065	1	0.56508	0.947569	0.477956	1	0.506606	0.997365	0.542963	1
I$BOWL_02	0.645146	0.996555	0.690731	0.754427	0.669201	0.708306	0.44001	1	0.627264	0.964439	0.521054	1
I$BRCZ1_01	0.80051	0.524839	0.455996	1	0.623409	0.806458	0.65326	0.91289	0.523595	0.997365	0.430979	1
I$BRCZ2_01	0.617239	0.996555	0.640201	0.904157	0.637447	0.806458	0.535431	1	0.513707	0.997365	0.469754	1
I$BRCZ3_01	0.767268	0.778818	0.424599	1	0.62788	0.806821	0.779431	0.185662	0.534498	0.997365	0.431031	1
I$BRCZ4_01	0.690583	0.996555	0.60267	0.933168	0.704859	0.597057	0.584866	1	0.568136	0.997365	0.406326	1
I$BRK_01	0.697872	0.996555	0.424992	1	0.615858	0.819186	0.458377	1	0.757277	0.491913	0.544076	1
I$BRK_02	1.36912	0.0126364	0.569857	0.970162	0.588619	0.900862	0.441061	1	0.661014	0.920955	0.417577	1
I$BRK_03	0.72045	0.996555	0.697594	0.709008	0.65286	0.76013	0.464636	1	0.901772	0.0201753	0.638522	0.961598
I$BRK_04	0.511449	1	0.582693	0.939232	0.640458	0.805596	0.402639	1	0.694825	0.724597	0	1
I$BRK_Q6	0.673943	0.996555	0.477958	1	0.529919	0.990175	0.529024	1	0.726449	0.627697	0.544319	1
I$BS_01	0.548075	1	0.65733	0.878674	0.666981	0.708306	0.658019	0.887132	0.636119	0.963511	0.452395	1
I$BSH_01	0.596526	0.996555	0.454704	1	0.537368	0.986994	0.608099	1	0.516594	0.997365	0.324484	1
I$BSH_02	0.641193	0.996555	0.578282	0.957469	0.619452	0.806458	0.523961	1	0.298662	1	0.267185	1
I$BSH_03	0.597025	0.996555	0.495697	1	0.623089	0.806458	0.512312	1	0.500491	1	0.295806	1
I$BTBVII_01	0.751168	0.929496	0.702315	0.680405	1.15714	0.0126335	0.715143	0.655266	0.513211	0.997365	0.692038	0.601299
I$BTBVII_02	0.658775	0.996555	0.62976	0.932638	0.790352	0.185157	0.570445	1	0.505902	0.997365	0.520703	1
I$BTD_01	0.680528	0.996555	0.579488	0.957469	0.514583	0.995345	0.407629	1	0.695789	0.724597	0.441863	1
I$BTD_02	0.618238	0.996555	0.644609	0.897039	0.440083	1	0.383054	1	0.665211	0.897263	0.537906	1
I$BTEB2_01	0.704519	0.996555	0.658551	0.873829	0.50239	0.997518	0.545302	1	0.577678	0.997365	0.42846	1
I$BTN_01	0.644579	0.996555	0.651812	0.829949	0.679133	0.703158	0.561239	1	0.623003	0.985935	0.300554	1
I$BTN_02	0.640466	0.996555	0.705902	0.661124	0.692368	0.643822	0.5745	1	0.5675	0.997365	0.230745	1
I$BYN_01	0.729536	0.996555	0.693856	0.73466	0.660803	0.728581	0.595235	1	0.55007	0.997365	0.45092	1
I$BYN_02	0.597191	0.996555	1.02902	0.0211879	0.572514	0.936442	0.670758	0.838498	0.667785	0.88706	0.358998	1
I$BYN_03	0.711471	0.996555	0.707184	0.653268	0.577925	0.922955	0.472401	1	0.634037	0.963511	0.360505	1
I$BYN_04	0.628951	0.996555	0.555856	0.976807	0.668766	0.708306	0.740118	0.414159	0.433792	1	0.49781	1
I$BYN_Q6	0.656162	0.996555	0.671433	0.829949	0.660437	0.728581	0.649463	0.921134	0.584903	0.997365	0.414147	1
I$C15_01	0.612636	0.996555	0.621353	0.897039	0.551015	0.936442	0.52449	1	0.552987	0.997365	0.244237	1
I$CAD_01	0.642288	0.996555	0.457115	0.976807	0.58677	0.874396	0.708616	0.666601	0.491267	0.997365	0.476191	1
I$CAD_02	0.429719	1	0.659645	0.866749	0.666642	0.708306	0.88401	0.0256006	0.467356	1	0.507839	1
I$CAD_03	0.516991	1	0.745146	0.502776	0.638393	0.806458	0.740118	0.414159	0.493713	1	0.667701	0.756935
I$CAD_04	0.648022	0.996555	0.866589	0.0940543	0.636769	0.806458	0.781676	0.182186	0.545572	0.997365	0.417072	1
I$CAD_05	0.529639	1	0.80201	0.276721	0.646428	0.803433	1.0663	0.0256006	0.51077	0.997365	0.493307	1
I$CAD_Q6	0.557163	0.996555	0.68304	0.776644	0.620937	0.806458	0.647127	0.924781	0.484663	1	0.389674	1
I$CBT_01	0.635662	0.996555	0.567649	0.976807	0.517072	0.995345	0.364556	1	0.756696	0.491913	0.41746	1
I$CEBP_Q6	0.608834	0.996555	0.597868	0.933168	0.685449	0.684044	0.632444	0.99698	0.60833	0.997365	0.528139	1
I$CF1_01	1.25203	0.0762844	0.607852	0.933168	0.550665	0.971202	0.688945	0.748812	0.620576	0.997365	0.562131	1
I$CF1_02	0.739484	0.959343	0.615579	0.933168	0.482636	1	0.57374	1	0.527929	0.997365	0.524792	1
I$CF1A_Q6	0.65042	0.996555	0.48252	1	0.703315	0.604769	0.46957	1	0.40994	1	0.409426	1
I$CF2II_01	0.825204	0.367241	0.67566	0.826058	1.07514	0.000429934	1.45679	1.09341e-06	0.528067	0.997365	0.95154	0.00459326
I$CF2II_02	0.930622	0.101241	0.714857	0.617549	1.02211	0.000485892	1.31516	1.09341e-06	0.465804	1	1.01798	0.00459326
I$CG10654_01	0.638576	0.996555	0.613678	0.933168	0.699303	0.631111	0.58432	1	0.513473	0.997365	0.458016	1
I$CG11085_01	0.573479	0.996555	0.554641	0.976807	0.491528	0.997518	0.580413	1	0.485768	1	0.372251	1
I$CG11085_02	0.560151	0.996555	0.461957	1	0.547793	0.973663	0.567187	1	0.469549	1	0.434633	1
I$CG11085_03	0.557759	0.996555	0.626539	0.916458	0.584651	0.900862	0.579499	1	0.372086	1	0.408567	1
I$CG11294_01	0.58542	0.996555	0.524206	0.976807	0.712428	0.557572	0.452844	1	0.527748	0.997365	0	1
I$CG11294_02	0.586181	0.996555	0.566701	0.976807	0.667165	0.708306	0.540882	1	0.428191	1	0.302305	1
I$CG11617_01	0.568262	0.996555	0.396221	1	0.604752	0.863316	0.611963	1	0.539043	0.997365	0	1
I$CG12219_01	0.732799	0.996555	0.614558	0.933168	0.583763	0.915311	0.353222	1	1.02358	0.0201753	0.388444	1
I$CG12219_02	0.651995	0.996555	0.594089	0.933168	0.600321	0.874396	0.357663	1	0.506559	0.997365	0.406592	1
I$CG12605_01	0.685984	0.996555	0.440761	1	0.72882	0.531731	0.57561	1	0.469397	1	0.426126	1
I$CG12769_01	0.623996	0.996555	0.727379	0.566813	0.558335	0.964899	0.517162	1	0.686114	0.79287	0.378312	1
I$CG13424_01	0.593374	0.996555	0.485417	1	0.572096	0.935723	0.524619	1	0.502875	0.997365	0.258746	1
I$CG13424_02	0.595375	0.996555	0.461957	1	0.588307	0.90012	0.542795	1	0.495274	1	0.280668	1
I$CG14860_01	0.624286	0.996555	0.443907	1	0.652812	0.76013	0.696617	0.715954	0.290786	1	0.516171	1
I$CG14860_02	0.604302	0.996555	0.491634	1	0.566965	0.944686	0.573099	1	0.470139	1	0.617792	1
I$CG15696_01	0.632215	0.996555	NA	NA	0.558938	0.922955	0.482801	1	0.644155	0.948365	0.235663	1
I$CG15696_02	0.562482	0.996555	0.663233	0.852295	0.683186	0.692483	0.651024	0.918626	0.59055	0.997365	0.341003	1
I$CG17802_01	0.627937	0.996555	0.579189	0.957469	0.664113	0.709742	0.595346	1	0.554287	0.997365	0.438805	1
I$CG18599_01	0.655471	0.996555	0.524206	0.976807	0.722833	0.531731	0.543575	1	0.592473	0.997365	0.308015	1
I$CG31388_01	0.597189	0.996555	0.709174	0.651207	0.70088	0.617207	0.566353	1	0.602735	0.997365	0.368761	1
I$CG32105_01	0.623763	0.996555	0.524206	0.976807	0.666462	0.708306	0.491559	1	0.556248	0.997365	0	1
I$CG32105_02	0.647464	0.996555	0.643987	0.897039	0.692329	0.643822	0.518453	1	0.517209	0.997365	0	1
I$CG32532_01	0.574441	0.996555	0.621353	0.897039	0.57321	0.892874	0.511776	1	0.500758	0.997365	0.249809	1
I$CG32532_02	0.630569	0.996555	0.441585	1	0.674002	0.708306	0.565825	1	0.337798	1	0.471417	1
I$CG34340_01	0.586235	0.996555	0.526066	0.997577	0.674261	0.708306	0.576991	1	0.362473	1	0.387726	1
I$CG34367_01	0.676866	0.996555	0.573136	0.970162	0.599043	0.874396	0.560922	1	0.40958	1	0.297093	1
I$CG42234_01	0.674315	0.996555	0.685466	0.711087	0.641622	0.805596	0.673024	0.830676	0.529644	0.997365	0.344626	1
I$CG4328_01	0.641042	0.996555	NA	NA	0.685723	0.684044	0.617073	1	0.545066	0.997365	0.443175	1
I$CG4360_01	0.665451	0.996555	0.372339	1	0.635117	0.806458	0.680024	0.782923	0.518325	0.997365	0	1
I$CG4424_01	0.606917	0.996555	0.425307	1	0.508755	0.995345	0.456489	1	0.764594	0.491913	0.436968	1
I$CG4956_01	0.739701	0.959343	0.620559	0.933168	0.746602	0.431013	0.698711	0.691093	0.472148	1	0.586736	1
I$CG7056_01	0.580528	0.996555	0.634931	0.909766	0.682844	0.692483	0.535911	1	0.544538	0.997365	0.27672	1
I$CG7786_01	0.584433	0.996555	0.425623	1	0.615761	0.819186	0.608778	1	0.545775	0.997365	0.39284	1
I$CG7818_01	0.639118	0.996555	0.665509	0.829949	0.696212	0.635636	0.580741	1	0.511019	0.997365	0.491904	1
I$CG8319_01	0.628287	0.996555	0.660797	0.855771	0.716354	0.545515	0.603044	1	0.473145	1	0.465175	1
I$CG9876_01	0.602741	0.996555	0.524206	0.976807	0.719754	0.531731	0.513582	1	0.49837	0.997365	0.249322	1
I$CG9876_02	0.626036	0.996555	0.512391	1	0.70453	0.597057	0.533809	1	0.503577	0.997365	0.247815	1
I$CG9876_03	0.648932	0.996555	0.593211	0.933168	0.591559	0.894318	0.534782	1	0.382285	1	0.275498	1
I$CG9876_04	0.670332	0.996555	0.577371	0.957469	0.60553	0.863316	0.553333	1	0.548426	0.997365	0.3164	1
I$CHES1L_01	0.924897	0.0762844	0.767138	0.447834	0.751188	0.40765	0.771744	0.223041	0.561159	0.997365	0.408234	1
I$CHES1L_02	0.61458	0.996555	0.483624	1	0.634701	0.806458	0.576722	1	0.603899	0.997365	0.611812	1
I$CHES1L_03	0.778371	0.718964	0.636702	0.904157	0.66883	0.708306	0.687035	0.748812	0.542849	0.997365	0.441372	1
I$CHES1L_04	0.741134	0.959343	0.530898	0.98367	0.563929	0.949914	0.586072	1	0.629182	0.964439	0.42873	1
I$CHES1L_05	0.589825	0.996555	0.538862	0.976807	0.586471	0.904279	0.580524	1	0.716728	0.627697	0.370784	1
I$CHES1L_06	0.632218	0.996555	0.435156	1	0.525924	0.990175	0.668844	0.861686	0.458533	1	0	1
I$CHES1L_07	0.48937	1	0.963406	0.0211879	0.771907	0.315642	0.323116	1	0.750278	0.526731	0	1
I$CHRAC14_01	0.752209	0.929496	0.651531	0.895095	0.604859	0.863316	0.484833	1	0.466622	1	0.560054	1
I$CI_01	0.705916	0.996555	0.598092	0.933168	0.594695	0.893438	0.436533	1	0.633956	0.963511	0.443835	1
I$CI_02	0.568983	0.996555	0.523551	1	0.626951	0.806458	0.389499	1	0.705003	0.639484	0.486106	1
I$CNC_01	0.591806	0.996555	0.611609	0.933168	0.731214	0.531731	0.701811	0.688299	0.597737	0.997365	1.09787	0.0112781
I$CNC_02	0.626021	0.996555	0.79903	0.2925	0.662086	0.720596	0.659626	0.887132	0.598353	0.997365	0.635563	0.973399
I$CNC_03	0.629071	0.996555	0.717689	0.616561	0.712452	0.557572	0.656856	0.887132	0.516085	0.997365	0.904609	0.034989
I$CNCMAFS_01	0.503308	1	0.576412	0.957469	0.575034	0.936442	0.603171	1	0.654379	0.928969	0.558403	1
I$CRC_01	0.642234	0.996555	0.592767	0.933168	0.743783	0.444207	0.916451	0.00330065	0.438345	1	0.652478	0.961598
I$CREBA_01	0.655134	0.996555	0.576754	0.957469	0.652379	0.76013	0.570318	1	0.474802	1	0.532108	1
I$CREBA_02	0.808159	0.52461	0.697594	0.709008	0.726541	0.531731	1.1877	0.00025771	0.530896	0.997365	0.568723	1
I$CREBA_03	0.578217	0.996555	0.398742	1	0.710425	0.557881	0.536227	1	0.441189	1	0.552944	1
I$CREBB_01	0.622109	0.996555	0.842153	0.154091	0.587916	0.900862	0.683056	0.748812	0.549141	0.997365	0.50553	1
I$CROC_01	0.631923	0.996555	0.531367	0.98367	0.668329	0.708306	0.656145	0.887132	0.529062	0.997365	0.567606	1
I$CROC_02	0.709543	0.996555	0.735964	0.531455	0.740284	0.472414	0.618469	1	0.444448	1	0.652355	0.961598
I$CRP_01	0.568983	0.996555	0.602358	0.933168	0.93972	0.0164906	0.623097	1	0.494621	1	0.600826	1
I$CRP_02	0.555062	0.998192	0.65213	0.895095	0.937937	0.00309084	0.55942	1	0.568907	0.997365	0.591069	1
I$CT_01	0.695001	0.996555	0.574783	0.933168	0.630459	0.806458	0.57021	1	0.513852	0.997365	0.422331	1
I$CTCF_01	0.764781	0.778818	0.678034	0.796812	0.671375	0.708306	0.444786	1	0.611664	0.997365	0.568566	1
I$CWO_01	0.69107	0.996555	0.634794	0.916458	0.642299	0.805596	0.525537	1	0.553773	0.997365	0.548716	1
I$CWO_02	0.748754	0.929496	0.685208	0.768909	0.713261	0.557572	0.516683	1	0.485582	1	0	1
I$CYC_01	0.737041	0.996555	0.668824	0.829949	0.623892	0.806458	0.62999	1	0.497517	1	0.505361	1
I$D_01	0.630393	0.996555	0.602802	0.933168	0.660011	0.730746	0.74853	0.352578	0.513021	0.997365	1.00427	0.0539404
I$D_02	0.513633	1	0.58636	0.938641	0.730361	0.531731	0.512811	1	0.497425	1	0.373826	1
I$DA_01	0.575693	0.996555	0.548607	0.976807	0.734293	0.528512	0.576425	1	1.06049	0.0418636	0.65257	0.961598
I$DATI_01	0.374331	1	0.360026	1	0.544374	0.980021	0.499195	1	0.507907	0.997365	0.337583	1
I$DEAF_01	0.68769	0.996555	0.651117	0.895095	0.588382	0.900862	0.536926	1	0.651921	0.948365	0.470548	1
I$DEAF1_01	0.721988	0.996555	0.637832	0.895095	0.699514	0.617207	0.528039	1	0.556631	0.997365	0.385117	1
I$DEAF1_Q6	0.681222	0.996555	0.614671	0.933168	0.512733	0.995345	0.627094	1	0.631873	0.964439	0.547831	1
I$DFD_01	0.689065	0.996555	0.694377	0.698623	0.678744	0.703158	0.632754	0.968526	0.503553	0.997365	0.552144	1
I$DFD_02	0.646994	0.996555	0.651812	0.829949	0.653155	0.751799	0.616812	1	0.568806	0.997365	0.330658	1
I$DFD_03	0.61822	0.996555	0.642251	0.899657	0.754852	0.40765	0.592565	1	0.59464	0.997365	0.349158	1
I$DIF_01	0.566516	0.996555	1.7802	0.0059303	0.805472	0.116298	0.692198	0.748812	0.594786	0.997365	0.273085	1
I$DIF_02	0.599252	0.996555	1.51685	0.0115839	0.853789	0.0190646	0.659154	0.887132	0.605152	0.997365	0.265104	1
I$DIF_03	0.517252	1	1.01876	0.0123432	0.934264	0.00167764	0.677093	0.81703	1.17153	0.00440549	0.454743	1
I$DIF_04	0.514779	1	0.557013	0.976807	0.623363	0.806458	0.588719	1	0.884852	0.0418636	0.63095	1
I$DIMM_01	0.700954	0.996555	0.739588	0.526675	0.673939	0.708306	0.674015	0.822233	0.527879	0.997365	1.43497	0.000262292
I$DL_01	0.528997	1	0.592437	0.933168	0.731827	0.531731	0.483431	1	0.643494	0.948365	0.472033	1
I$DL_02	0.512349	1	0.541402	0.976807	0.968728	0.0164906	0.660821	0.887132	0.619772	0.997365	0.462448	1
I$DLIP3_01	0.648987	0.996555	0.459529	1	0.623537	0.806458	0.54289	1	0.559292	0.997365	0.47854	1
I$DLL_01	0.685089	0.996555	0.668657	0.829949	0.694362	0.635636	0.509519	1	0.52674	0.997365	0.307842	1
I$DLL_02	0.641151	0.996555	0.438714	1	0.64268	0.805596	0.495108	1	0.492951	1	0.27493	1
I$DMRT93B_01	0.648504	0.996555	0.648835	0.895095	0.701059	0.617207	0.518124	1	0.64033	0.948365	0.510437	1
I$DMRT99B_01	0.66191	0.996555	0.398151	1	0.517168	0.995345	0.700375	0.691093	0.546181	0.997365	0.488985	1
I$DOC2_01	0.754458	0.898606	0.76351	0.451429	0.580599	0.922955	0.567487	1	0.511136	0.997365	0.425461	1
I$DOC3_01	0.762937	0.792591	0.805608	0.271361	0.615418	0.819186	0.599347	1	0.550638	0.997365	0.48793	1
I$DPN_01	0.63938	0.996555	0.656356	0.884495	0.655701	0.746759	0.656775	0.887132	0.553158	0.997365	0.521536	1
I$DR_01	0.628404	0.996555	0.30405	1	0.551483	0.971202	0.553619	1	0.469048	1	0.363932	1
I$DREF_Q3	0.702327	0.996555	0.35996	1	0.641347	0.805596	0.371754	1	0.686251	0.79287	0.53462	1
I$DRI_01	0.583645	0.996555	0.944594	0.0230545	0.63515	0.806458	0.599242	1	0.476883	1	0.479791	1
I$DVE_01	0.599339	0.996555	0.595417	0.933168	0.766352	0.351293	0.54238	1	0.655828	0.928969	0.298508	1
I$DVE_02	0.628943	0.996555	0.653566	0.895095	0.707619	0.584262	0.575504	1	0.606318	0.997365	0.36831	1
I$DVE_03	0.636669	0.996555	0.707439	0.652802	0.624813	0.806458	0.419563	1	0.512799	0.997365	0.426991	1
I$DVE_04	0.546263	1	0.739185	0.526675	0.615745	0.819186	0.655842	0.887132	0.709747	0.635264	0.451823	1
I$E5_01	0.655471	0.996555	0.524206	0.976807	0.722833	0.531731	0.543575	1	0.592473	0.997365	0.308015	1
I$E5_02	0.652771	0.996555	0.541769	0.976807	0.585765	0.905254	0.597958	1	0.563239	0.997365	0.376453	1
I$E74A_01	0.604154	0.996555	0.535162	0.98367	0.693062	0.643822	0.542329	1	0.592963	0.997365	0.69673	0.585423
I$ECRUSP_01	0.639558	0.996555	0.551545	0.976807	0.465703	1	0.497993	1	0.524799	0.997365	0.483213	1
I$EIP74EF_02	0.578253	0.996555	0.649777	0.895095	0.637278	0.806458	0.560067	1	0.705783	0.639484	0.488709	1
I$EIP74EF_03	0.578163	0.996555	0.622191	0.933168	0.660132	0.728581	0.617991	1	0.659845	0.926377	0.61716	1
I$EIP75B_01	0.648623	0.996555	0.639729	0.904157	0.554017	0.970799	0.641179	0.956603	0.50741	0.997365	0.558403	1
I$EIP75B_02	0.744095	0.959343	0.426652	1	0.524045	0.990344	0.635235	0.968526	0.563694	0.997365	0.563542	1
I$ELF1_01	0.715384	0.996555	0.552872	0.976807	0.620075	0.811309	0.515631	1	0.581367	0.997365	0.547802	1
I$EMS_01	0.65741	0.996555	0.633386	0.924545	0.669323	0.708306	0.563812	1	0.594016	0.997365	0.319968	1
I$EMS_02	0.614712	0.996555	0.432397	1	0.692067	0.643822	0.509024	1	0.623939	0.985935	0.29082	1
I$EMS_03	0.625327	0.996555	0.639332	0.904157	0.738904	0.485025	0.60166	1	0.540204	0.997365	0.335961	1
I$EN_01	0.623763	0.996555	0.524206	0.976807	0.666462	0.708306	0.491559	1	0.556248	0.997365	0	1
I$EN_02	0.558825	0.996555	0.461957	1	0.630116	0.806458	0.554957	1	0.495955	1	0.268625	1
I$EN_Q6	0.644764	0.996555	0.393958	1	0.648318	0.796094	0.510108	1	0.462478	1	0.358834	1
I$ERM_01	0.651708	0.996555	0.413566	1	0.504196	0.997518	0.593175	1	0.525968	0.997365	0.583903	1
I$ERR_01	0.648022	0.996555	0.509758	1	0.580163	0.922955	0.608551	1	0.521435	0.997365	0.591126	1
I$ETS21C_01	0.562824	0.996555	0.547293	0.976807	0.659127	0.720596	0.480472	1	0.601671	0.997365	0.587468	1
I$ETS65A_01	0.609727	0.996555	0.555753	0.976807	0.657646	0.739594	0.517739	1	0.690675	0.749799	0.527199	1
I$ETS96B_01	0.655678	0.996555	0.681533	0.796812	0.674012	0.708306	0.548884	1	0.509965	0.997365	0.509017	1
I$ETS98B_01	0.671201	0.996555	0.56492	0.976807	0.592216	0.894318	0.543036	1	0.707844	0.635264	0.561498	1
I$ETS98B_02	0.532441	1	0.731809	0.543838	0.604692	0.863316	0.469526	1	0.741789	0.531571	0.613	1
I$EVE_01	0.65741	0.996555	0.393964	1	0.669323	0.708306	0.563812	1	0.624731	0.985935	0.336515	1
I$EVE_02	0.616702	0.996555	0.608108	0.933168	0.685532	0.684044	0.539887	1	0.606709	0.997365	0.323429	1
I$EVE_Q6	0.780535	0.718964	0.663481	0.852295	0.592984	0.893438	0.435319	1	0.601506	0.997365	0.458345	1
I$EXD_01	0.638994	0.996555	0.422352	1	0.667335	0.708306	0.685447	0.748812	0.481972	1	0.506652	1
I$EXEX_03	0.6105	0.996555	0.478479	0.976807	0.694844	0.635636	0.507092	1	0.504883	0.997365	0.268135	1
I$EXEX_04	0.6105	0.996555	0.478479	0.976807	0.694844	0.635636	0.507092	1	0.504883	0.997365	0.268135	1
I$EXEX_05	0.627704	0.996555	0.593537	0.933168	0.656795	0.739629	0.536072	1	0.516378	0.997365	0.337239	1
I$EY_01	0.640054	0.996555	0.45277	1	0.642928	0.805596	0.628024	1	0.454238	1	0.438131	1
I$EY_02	0.691839	0.996555	0.463921	1	0.600599	0.874396	0.662293	0.887132	0.33645	1	0.350569	1
I$EY_03	0.729876	0.996555	0.743263	0.502776	0.513736	0.995345	0.489735	1	0.563709	0.997365	0.403159	1
I$EYG_01	0.609875	0.996555	0.687509	0.763977	0.532327	0.990175	0.422938	1	0.634597	0.963511	0.608083	1
I$FD102C_01	0.642234	0.996555	0.45353	1	0.630274	0.806458	0.579462	1	0.670408	0.870429	0.380948	1
I$FD102C_02	0.697936	0.996555	0.462603	1	0.614898	0.822745	0.593012	1	0.660768	0.920955	0.448379	1
I$FD59A_01	0.611033	0.996555	0.688439	0.762044	0.756787	0.40765	0.764875	0.246614	0.463931	1	0.524743	1
I$FD59A_02	0.560512	0.996555	0.66485	0.845679	0.638629	0.806458	0.718252	0.620155	0.550609	0.997365	0.324082	1
I$FD96CA_01	0.761492	0.802162	0.466921	1	0.712127	0.557572	0.61104	1	0.614495	0.997365	0.560671	1
I$FER1_01	0.544415	1	0.822393	0.207655	0.944675	0.00309084	0.489145	1	0.64878	0.948365	0.561766	1
I$FKH_01	0.69075	0.996555	0.471373	1	0.742551	0.454447	0.742616	0.413307	0.36842	1	0.511479	1
I$FKH_02	0.765711	0.778818	0.532161	0.98367	0.667394	0.708306	0.688354	0.748812	0.559399	0.997365	0.686082	0.628382
I$FKH_03	0.648027	0.996555	0.736242	0.531455	0.749898	0.40765	0.521669	1	0.575705	0.997365	0.413832	1
I$FOXP_01	0.520548	1	0.532062	0.98367	0.580173	0.922955	0.706084	0.666601	0.63871	0.948365	0.194185	1
I$FTZ_01	0.561495	0.996555	0.566506	0.976807	0.457276	1	0.532465	1	0.551574	0.997365	0.361883	1
I$FTZ_02	0.653141	0.996555	0.581945	0.933168	0.68603	0.675398	0.601506	1	0.566307	0.997365	0.337545	1
I$FTZ_03	0.645086	0.996555	0.626801	0.933168	0.681189	0.69783	0.57656	1	0.597402	0.997365	0.327484	1
I$GAGAFACTOR_Q6	0.578306	0.996555	0.759141	0.468342	1.75542	1.22978e-06	0.635782	0.968526	0.771126	0.491913	0.373579	1
I$GATAE_01	0.636732	0.996555	1.16545	6.10042e-05	1.2182	0.00104441	0.652033	0.918626	0.719332	0.627697	0.475314	1
I$GATAE_02	0.595832	0.996555	0.873502	0.0819189	0.548884	0.971202	0.403382	1	0.549247	0.997365	0.358283	1
I$GATAE_03	0.572425	0.996555	0.776658	0.400552	0.566973	0.944912	0.4047	1	0.603857	0.997365	0.431045	1
I$GCM_01	0.690177	0.996555	0.46286	1	0.601007	0.872277	0.418082	1	0.602623	0.997365	0.604641	1
I$GCM_02	0.672115	0.996555	0.547798	0.976807	0.727148	0.531731	0.46683	1	0.60648	0.997365	0.3767	1
I$GCM_03	0.613826	0.996555	0.628691	0.933168	0.564729	0.947191	0.452678	1	0.676841	0.870429	0.561298	1
I$GCM_04	0.586122	0.996555	0.636108	0.916458	0.595702	0.883971	0.513349	1	0.679444	0.858379	0.618829	1
I$GCM2_01	0.609161	0.996555	0.533158	0.98367	0.657405	0.739594	0.462973	1	0.620415	0.997365	0.437566	1
I$GCM2_02	0.561858	0.996555	0.748501	0.496043	0.606167	0.863316	0.49675	1	0.656434	0.928969	0.533632	1
I$GCM2_03	0.685858	0.996555	0.460199	1	0.665508	0.708306	0.451432	1	0.606318	0.997365	0.518178	1
I$GEM_01	1.15618	0.0126364	0.591716	0.933168	0.611866	0.828148	0.393394	1	0.760231	0.491913	0.602061	1
I$GL_01	0.570922	0.996555	0.688151	0.762044	0.657908	0.739594	0.62184	1	0.674675	0.870429	0.539114	1
I$GRH_01	0.746384	0.947104	0.561394	0.976807	0.724233	0.531731	0.619719	1	0.566547	0.997365	0.68103	0.692007
I$GRN_01	0.626351	0.996555	1.67668	0.00228917	1.12643	0.00220309	0.689788	0.748812	0.679546	0.858379	0.398172	1
I$GRN_02	0.590969	0.996555	0.679893	0.796812	0.515426	0.995345	0.350267	1	0.522955	0.997365	0.420797	1
I$GRN_03	0.61605	0.996555	0.825945	0.195235	0.530657	0.990175	0.427222	1	0.526457	0.997365	0.377363	1
I$GSB_01	0.660545	0.996555	0.671682	0.829949	0.521436	0.994447	0.535978	1	0.666996	0.888469	0.576841	1
I$GSBN_01	0.664896	0.996555	0.707016	0.652802	0.719338	0.531731	0.579288	1	0.743455	0.531571	0.376105	1
I$GSC_01	0.535846	0.996555	0.743702	0.502776	0.577809	0.872277	0.675762	0.81703	0.60351	0.997365	0.44573	1
I$GSC_02	0.601432	0.996555	0.458364	1	0.641246	0.805596	0.647515	0.924781	0.575017	0.997365	0.532987	1
I$GSC_03	0.641992	0.996555	0.553897	0.976807	0.585168	0.90749	0.485106	1	0.513537	0.997365	0.438639	1
I$GSC_04	0.524302	1	0.755789	0.487099	0.542159	0.980296	0.638898	0.956603	0.600097	0.997365	0.454622	1
I$GT_01	0.597199	0.996555	0.601051	0.933168	0.621225	0.806458	0.570921	1	0.525334	0.997365	0.390831	1
I$GT_02	0.665493	0.996555	0.504159	1	0.648428	0.790703	0.612879	1	0.523105	0.997365	0.408693	1
I$GT_03	0.721952	0.996555	0.717689	0.616561	0.634352	0.806458	0.651567	0.918626	0.654602	0.928969	0.304787	1
I$H_01	0.693305	0.996555	0.674079	0.826058	0.697365	0.635636	0.596352	1	0.588556	0.997365	0.494121	1
I$H20_01	0.723655	0.996555	0.621353	0.897039	0.65833	0.708306	0.559795	1	0.565238	0.997365	0.339864	1
I$HAIRY_01	0.67058	0.996555	0.471765	1	0.500252	0.997518	0.587746	1	0.624572	0.985935	0.310223	1
I$HB_01	0.401378	1	0.341158	1	0.592463	0.893438	0.525403	1	0.31144	1	0.263229	1
I$HBN_01	0.623763	0.996555	0.621353	0.897039	0.666462	0.708306	0.491559	1	0.556248	0.997365	0	1
I$HBN_02	0.600059	0.996555	0.587643	0.938641	0.668521	0.708306	0.5059	1	0.363177	1	0.26261	1
I$HER_01	0.783149	0.706631	0.722984	0.592797	0.6752	0.708306	0.42459	1	0.680115	0.858379	0.441778	1
I$HEY_01	0.695388	0.996555	0.832565	0.168987	0.710333	0.557881	0.49243	1	0.48056	1	0.48529	1
I$HGTX_01	0.667661	0.996555	0.621353	0.897039	0.712784	0.557572	0.527257	1	0.534832	0.997365	0.284043	1
I$HGTX_02	0.664949	0.996555	0.598741	0.933168	0.753132	0.40765	0.593379	1	0.595004	0.997365	0.300788	1
I$HKB_01	0.609202	0.996555	0.64138	0.904157	0.496851	0.997518	0.485056	1	0.728565	0.597518	0.53069	1
I$HKB_02	0.655687	0.996555	0.761111	0.457284	0.654066	0.757369	0.541965	1	0.62773	0.964439	0.506995	1
I$HLH4C_01	0.59708	0.996555	0.841397	0.154091	0.757424	0.40765	0.391273	1	0.650769	0.948365	0.445432	1
I$HLH4C_02	0.518545	1	0.845344	0.152267	0.895126	0.0164906	0.528624	1	0.553004	0.997365	0.627796	1
I$HLH4C_03	0.620069	0.996555	0.669319	0.829949	0.75434	0.40765	0.48429	1	0.611709	0.997365	0.561194	1
I$HLHM3_01	0.620112	0.996555	1.07936	0.0207508	0.665224	0.708306	0.351622	1	0.641203	0.948365	0.430404	1
I$HLHMBETA_01	0.66712	0.996555	0.793951	0.319695	0.622552	0.806458	0.436249	1	0.584516	0.997365	0.523329	1
I$HLHMD_01	0.570143	0.996555	0.97464	0.0128619	0.76969	0.332667	0.454538	1	0.615484	0.997365	0.502205	1
I$HLHMD_02	0.807478	0.52461	0.504535	1	0.638674	0.805596	0.569759	1	0.543251	0.997365	0.340396	1
I$HLHMGAMMA_01	0.615193	0.996555	1.28048	0.0128619	0.642894	0.805596	0.38259	1	0.582877	0.997365	0.5093	1
I$HMX_01	0.556839	0.996555	0.54365	0.933168	0.543283	0.971202	0.537938	1	0.525164	0.997365	0.284448	1
I$HMX_02	0.681933	0.996555	0.496217	1	0.551594	0.970799	0.505816	1	0.571664	0.997365	0.342061	1
I$HNF4_01	0.515065	1	0.389391	1	0.623089	0.806458	0.503342	1	0.568178	0.997365	0.465218	1
I$HNF4_02	0.600836	0.996555	0.552895	0.976807	0.591832	0.894318	0.524614	1	0.559792	0.997365	0.540921	1
I$HNF4_03	0.662888	0.996555	0.601356	0.933168	0.644525	0.805596	0.656626	0.887132	0.45479	1	0.465518	1
I$HNF4_04	0.683238	0.996555	0.616148	0.933168	0.54236	0.980296	0.524419	1	0.526917	0.997365	0.521006	1
I$HNG1_01	0.746401	0.947104	0.67691	0.80931	0.661658	0.722781	0.551163	1	0.42918	1	0.640233	0.961598
I$HR38_01	0.607815	0.996555	0.446423	1	0.669915	0.708306	0.654397	0.891819	0.443997	1	0.48386	1
I$HR39_01	0.53927	1	0.429363	1	0.592765	0.893438	0.513693	1	0.515636	0.997365	0.425031	1
I$HR46_01	0.675815	0.996555	0.470417	1	0.506431	0.997518	0.602031	1	0.612233	0.997365	0.640001	0.961598
I$HR96_01	0.563328	0.996555	0.505288	1	0.641347	0.805596	0.555272	1	1.02853	0.0418636	0.521343	1
I$HSF_02	0.640566	0.996555	0.560008	0.976807	0.628637	0.806458	0.635243	0.968526	0.487601	1	0.695954	0.585423
I$HSF_03	0.657435	0.996555	0.724063	0.592098	0.612403	0.828148	0.621283	1	0.609289	0.997365	0.480983	1
I$HSF_04	0.622951	0.996555	0.641027	0.904157	0.665595	0.708306	0.636316	0.968526	0.676417	0.870429	0.637534	0.961598
I$HSF_05	0.573684	0.996555	0.737387	0.530891	0.66983	0.708306	0.640305	0.956603	0.482311	1	1.06425	0.0338026
I$HSF_06	0.671235	0.996555	0.772569	0.414148	0.604586	0.863316	0.705758	0.666601	0.647939	0.948365	0.687878	0.628382
I$HSF_07	0.764929	0.778818	0.855952	0.127681	0.724774	0.531731	0.76656	0.246614	0.656313	0.928969	0.7209	0.385435
I$HSF_08	0.719223	0.996555	0.841776	0.154091	0.617902	0.819186	0.65814	0.887132	0.713663	0.634991	0.666862	0.756935
I$HSF_09	0.696671	0.996555	0.709518	0.644231	0.72634	0.531731	0.706215	0.666601	0.638828	0.948365	0.673212	0.754067
I$HTH_01	0.552874	0.998192	0.588741	0.933168	0.616202	0.817854	0.686316	0.748812	0.482583	1	0.382174	1
I$IND_01	0.655471	0.996555	0.583026	0.939232	0.722833	0.531731	0.543575	1	0.592473	0.997365	0.308015	1
I$INV_01	0.608364	0.996555	0.523199	0.997577	0.684733	0.688718	0.493332	1	0.491674	1	0.256128	1
I$JRA_01	0.590605	0.996555	0.659261	0.866749	0.721132	0.531731	1.0294	0.00367307	0.511465	0.997365	0.537052	1
I$JUMEAU_01	0.778189	0.718964	0.469101	1	0.525209	0.991206	0.544358	1	0.400743	1	0.582156	1
I$JUMEAU_02	0.598694	0.996555	0.647598	0.897039	0.588307	0.90012	0.60119	1	0.662123	0.920955	0.557965	1
I$KAH_01	0.653861	0.996555	0.43001	1	0.692869	0.643822	0.535431	1	0.621441	0.997365	0.589596	1
I$KAY_01	1.23591	0.0126364	2.83934	2.53821e-05	0.697234	0.635636	0.759826	0.280135	1.09811	0.00440549	0.574013	1
I$KAY_02	0.648325	0.996555	0.599702	0.933168	0.750244	0.40765	1.00741	0.00158704	0.5405	0.997365	0.511293	1
I$KLU_01	0.694806	0.996555	0.627781	0.933168	0.394507	1	0.329229	1	0.694183	0.724597	0.448843	1
I$KLU_02	0.755028	0.898606	0.630805	0.932638	0.473455	1	0.327763	1	0.715461	0.627697	0.469318	1
I$KN_01	0.628444	0.996555	0.744771	0.502776	0.599987	0.874396	0.467837	1	0.553824	0.997365	0.455803	1
I$KNI_01	0.716514	0.996555	0.503804	1	0.455008	1	0.512435	1	0.582445	0.997365	0.623067	1
I$KNI_Q6	0.577734	0.996555	0.693852	0.73466	0.601269	0.872277	0.699464	0.691093	0.631403	0.964439	0.56328	1
I$KNRL_01	0.739969	0.959343	0.563982	0.976807	0.469455	1	0.560144	1	0.55932	0.997365	0.626868	1
I$KNRL_02	0.582053	0.996555	0.656529	0.878674	0.658009	0.739594	0.583176	1	0.586968	0.997365	0.445035	1
I$KR_01	0.58729	0.996555	0.498977	1	0.487424	0.999702	0.569373	1	0.570483	0.997365	0.495324	1
I$KR_02	0.601158	0.996555	0.778037	0.393745	0.64034	0.805596	0.57811	1	0.645582	0.948365	0.569588	1
I$KR_03	0.59875	0.996555	0.630922	0.932638	0.567713	0.944686	0.537477	1	0.594015	0.997365	0.338873	1
I$KR_04	0.633757	0.996555	0.653935	0.895095	0.553966	0.970799	0.630164	1	0.594853	0.997365	0.374026	1
I$KR_Q6	0.580763	0.996555	0.832192	0.168987	0.544342	0.980021	0.671262	0.838498	0.580293	0.997365	0.573324	1
I$LAB_01	0.665745	0.996555	0.581945	0.933168	0.674756	0.708306	0.599663	1	0.541797	0.997365	0.354088	1
I$LAB_02	0.623691	0.996555	0.609136	0.933168	0.716582	0.545515	0.538874	1	0.597115	0.997365	0.265331	1
I$LAG1_01	0.698871	0.996555	0.570205	0.957469	0.495248	0.997518	0.481321	1	0.640845	0.948365	0.456692	1
I$LAMDM0_01	0.470483	1	0.505191	1	0.639788	0.805596	0.628906	1	0.413877	1	0.471769	1
I$LBE_01	0.628382	0.996555	0.426342	1	0.438875	0.947191	0.606892	0.956603	0.405723	0.997365	0.38879	1
I$LBE_02	0.556416	0.996555	0.320282	1	0.61281	0.822745	0.53386	1	0.513438	0.997365	0.280884	1
I$LBE_03	0.564306	0.996555	0.449092	1	0.744678	0.443868	0.556748	1	0.518205	0.997365	0.434054	1
I$LBL_01	0.60842	0.996555	NA	NA	0.713941	0.557572	0.493446	1	0.520257	0.997365	0	1
I$LBL_02	0.547083	0.996555	0.375517	1	0.66919	0.708306	0.609001	1	0.584751	0.997365	0.357399	1
I$LBL_03	0.564308	0.996555	0.406865	1	0.628812	0.806458	0.598624	1	0.516258	0.997365	0.429725	1
I$LIM1_01	0.623763	0.996555	0.524206	0.976807	0.666462	0.708306	0.491559	1	0.556248	0.997365	0	1
I$LIM1_02	0.631246	0.996555	0.485102	1	0.648081	0.763217	0.517659	1	0.450167	1	0.260808	1
I$LIM3_01	0.655471	0.996555	0.524206	0.976807	0.722833	0.531731	0.543575	1	0.592473	0.997365	0.308015	1
I$LIM3_02	0.601888	0.996555	0.608931	0.933168	0.699487	0.631111	0.518404	1	0.527449	0.997365	0.224788	1
I$LIN28_01	0.732185	0.996555	0.51572	1	0.460095	1	0.418861	1	0.70918	0.635264	0.559424	1
I$LMD_01	0.724234	0.996555	0.763517	0.451429	0.421053	1	0.405378	1	0.67266	0.870429	0.611025	1
I$LUNA_01	0.628481	0.996555	0.609326	0.933168	0.58797	0.900862	0.35063	1	0.704286	0.639484	0.418433	1
I$LZ_01	0.663913	0.996555	0.542813	0.976807	0.675944	0.708306	0.585523	1	0.520752	0.997365	0.49431	1
I$LZ_02	0.725861	0.996555	0.630688	0.932638	0.573093	0.936442	0.490554	1	0.495431	1	0.377398	1
I$LZ_03	0.621535	0.996555	0.541804	0.976807	0.556755	0.966423	0.551673	1	0.628833	0.964439	0.375791	1
I$LZ_04	0.672882	0.996555	0.524681	0.997577	0.624647	0.806458	0.471967	1	0.504401	0.997365	0.496238	1
I$MAD_01	0.848839	0.176748	0.535363	0.98367	0.692342	0.643822	0.434312	1	0.579202	0.997365	0.323254	1
I$MAD_Q6	0.644073	0.996555	0.493568	1	0.520457	0.995345	0.46957	1	0.627672	0.964439	0.555201	1
I$MAFS_01	0.597247	0.996555	0.588726	0.935821	0.775621	0.293972	0.690803	0.748812	0.441107	1	0.536956	1
I$MAX_01	0.705362	0.996555	0.62352	0.933168	0.725247	0.531731	0.574918	1	0.55	0.997365	0.923389	0.0112781
I$MID_01	0.576502	0.996555	0.761393	0.457284	0.677698	0.708306	0.607141	1	0.563344	0.997365	0.436267	1
I$MTTFA_01	0.602788	0.996555	1.63145	0.0048502	1.26872	0.00246846	0.622579	1	0.661653	0.920955	0.443175	1
I$MYB_01	0.712378	0.996555	0.543014	0.976807	0.65716	0.739594	0.586841	1	0.641501	0.948365	0.390863	1
I$MYB_02	0.638022	0.996555	0.531169	0.98367	0.710691	0.557881	0.601489	1	0.580616	0.997365	0.46197	1
I$NAU_01	0.59851	0.996555	0.407172	1	0.967839	0.000947812	0.550202	1	0.503384	1	0.519181	1
I$NAU_02	0.675753	0.996555	0.748917	0.496043	0.755944	0.40765	0.582091	1	0.627614	0.964439	0.48045	1
I$NAU_03	0.554396	0.998192	0.649577	0.895095	0.988497	0.00648318	0.370315	1	0.437487	1	0.300074	1
I$NFI_01	0.459896	1	0.773034	0.414148	0.776891	0.287073	0.343709	1	0.7409	0.531571	0.648082	0.961598
I$NK71_01	0.560099	0.996555	0.399769	1	0.55743	0.959202	0.581931	1	0.493036	1	0.204724	1
I$NK71_02	0.579025	0.996555	0.553487	0.976807	0.567184	0.944912	0.494694	1	0.556248	0.997365	0.378171	1
I$NK71_03	0.589825	0.996555	0.485623	1	0.510306	0.995345	0.558441	1	0.48177	1	0.336127	1
I$NOM_01	0.641526	0.996555	0.597684	0.933168	0.593865	0.893438	0.472098	1	0.719083	0.627697	0.49213	1
I$NOM_02	0.678868	0.996555	0.579591	0.939232	0.485122	1	0.380705	1	0.671101	0.870429	0.407011	1
I$NUB_02	0.629696	0.996555	0.594162	0.933168	0.628213	0.806458	0.608438	1	0.46529	1	0.505594	1
I$NUB_03	0.682941	0.996555	0.624557	0.933168	0.653787	0.757369	0.682931	0.748812	0.530175	0.997365	0.519244	1
I$OC_01	0.509141	1	0.543321	0.933168	0.599168	0.863316	0.637532	0.956603	0.62913	0.964439	0.435218	1
I$OC_02	0.55064	1	0.792442	0.320315	0.634536	0.806458	0.671513	0.838498	0.697837	0.713995	0.450251	1
I$OCT_01	0.680783	0.996555	0.630593	0.932638	0.701889	0.617207	0.567553	1	0.560073	0.997365	0.283127	1
I$ODD_01	0.632316	0.996555	0.734576	0.536269	0.493518	0.997518	0.574168	1	0.551145	0.997365	0.354717	1
I$ODD_02	0.662595	0.996555	0.662985	0.852295	0.601742	0.872277	0.487525	1	0.533094	0.997365	0.355418	1
I$ODSH_03	0.602741	0.996555	0.524206	0.976807	0.719754	0.531731	0.513582	1	0.49837	0.997365	0.249322	1
I$ODSH_04	0.602741	0.996555	0.524206	0.976807	0.719754	0.531731	0.513582	1	0.49837	0.997365	0.249322	1
I$ODSH_05	0.590222	0.996555	0.461957	1	0.589816	0.872277	0.526914	1	0.475261	1	0.250866	1
I$ODSH_06	0.602672	0.996555	0.517648	1	0.612459	0.828148	0.628486	1	0.333806	1	0.362384	1
I$OLI_01	0.701287	0.996555	0.733161	0.536269	0.795074	0.16044	1.08874	0.0256006	0.519536	0.997365	1.09279	0.000262292
I$ONECUT_01	0.77422	0.772984	0.700345	0.698623	0.679291	0.708306	0.593284	1	0.634481	0.963511	0.584011	1
I$ONECUT_02	0.72193	0.996555	0.373531	1	0.641793	0.805596	0.511239	1	0.633917	0.963511	0.56947	1
I$ONECUT_03	0.669737	0.996555	0.598882	0.933168	0.552766	0.970799	0.535091	1	0.603329	0.997365	0.448283	1
I$OPA_01	0.696911	0.996555	0.71872	0.616561	0.573081	0.936442	0.439887	1	0.576618	0.997365	0.609286	1
I$OPA_02	0.730961	0.996555	0.691768	0.748119	0.578022	0.922955	0.393743	1	0.746269	0.531571	0.496653	1
I$OPA_03	0.710265	0.996555	0.667102	0.829949	0.668254	0.708306	0.517033	1	0.735116	0.546291	0.501075	1
I$OPTIX_02	0.643657	0.996555	0.560007	0.976807	0.646547	0.803433	0.532268	1	0.343972	1	0.322538	1
I$ORG1_01	0.760295	0.802162	0.719928	0.608417	0.641763	0.805596	0.619264	1	0.520222	0.997365	0.443767	1
I$ORG1_02	0.676502	0.996555	0.499326	1	0.668768	0.708306	0.686971	0.748812	0.400934	1	0.479965	1
I$OTP_01	0.667661	0.996555	0.524206	0.976807	0.712784	0.557572	0.527257	1	0.534832	0.997365	0.284043	1
I$OTP_02	0.593982	0.996555	0.620534	0.933168	0.691304	0.646756	0.517452	1	0.527449	0.997365	0	1
I$OVO_01	0.609006	0.996555	0.574478	0.957469	0.678489	0.708306	0.632622	0.99698	0.541065	0.997365	0.516409	1
I$OVO_03	0.65922	0.996555	0.534164	0.98367	0.685173	0.686734	0.583322	1	0.642883	0.948365	0.399013	1
I$OVO_Q6	0.656265	0.996555	0.408855	1	0.70866	0.573498	0.498089	1	0.645637	0.948365	0.356204	1
I$PAN_01	0.626408	0.996555	0.665867	0.845679	0.640217	0.805596	1.12991	0.0189483	0.506259	0.997365	0.491526	1
I$PAN_02	0.655074	0.996555	0.460813	1	0.615704	0.819186	0.599625	1	0.50306	1	0.438017	1
I$PB_01	0.653069	0.996555	0.524206	0.976807	0.669869	0.708306	0.531097	1	0.60429	0.997365	0.318413	1
I$PB_02	0.708682	0.996555	0.683788	0.768909	0.703675	0.603864	0.567972	1	0.607884	0.997365	0.427148	1
I$PDM2_01	0.624577	0.996555	0.811621	0.247114	0.667596	0.708306	0.622464	1	0.454449	1	0.586059	1
I$PDP1_01	0.616305	0.996555	0.539999	0.976807	0.686559	0.683963	0.575504	1	0.455985	1	0.439179	1
I$PHDP_01	0.53453	0.996555	0.524206	0.976807	0.581457	0.806458	0.494002	1	0.457409	0.997365	0	1
I$PHDP_02	0.58195	0.996555	0.633107	0.921194	0.668151	0.708306	0.637775	0.956603	0.350192	1	0.357267	1
I$PITA_01	0.66681	0.996555	0.646754	0.897039	0.66473	0.709589	0.472186	1	0.562904	0.997365	0.490229	1
I$PITA_02	0.786807	0.663132	0.621892	0.933168	0.611981	0.828148	0.411591	1	0.584792	0.997365	0.343293	1
I$PNR_01	0.789189	0.644271	0	1	0.583493	0.915311	0.478432	1	0.651072	0.948365	0.577109	1
I$PNR_02	0.631849	0.996555	1.00709	0.00383898	0.768593	0.338759	0.683051	0.748812	0.561625	0.997365	0.494082	1
I$PNR_03	0.632041	0.996555	1.6027	2.53821e-05	1.15028	0.0164906	0.657347	0.887132	0.673162	0.870429	0.419176	1
I$PNT_01	0.601432	0.996555	0.530575	0.98367	0.690207	0.655501	0.534934	1	0.601784	0.997365	0.452041	1
I$POXM_01	0.637029	0.996555	0.876162	0.074956	0.731598	0.531731	0.7368	0.440167	0.608503	0.997365	0.4822	1
I$POXN_01	0.524488	1	0.672557	0.829949	0.632479	0.806458	0.466175	1	0.646265	0.948365	0.459595	1
I$POXN_02	0.663032	0.996555	0.579297	0.957469	0.652335	0.76013	0.662669	0.887132	0.612061	0.997365	0.377188	1
I$POXN_03	0.591032	0.996555	0.62651	0.933168	0.570771	0.936442	0.636316	0.968526	0.584019	0.997365	0.644044	0.961598
I$PPH13_01	0.602741	0.996555	0.508512	0.976807	0.719754	0.531731	0.513582	1	0.49837	0.997365	0.249322	1
I$PPH13_02	0.590977	0.996555	0.431652	1	0.58054	0.922955	0.554391	1	0.488735	1	0.285628	1
I$PRD_01	0.646221	0.996555	0.566183	0.976807	0.712732	0.557572	0.643152	0.956603	0.586012	0.997365	0.519633	1
I$PRD_02	0.666879	0.996555	0.668453	0.829949	0.73726	0.502886	0.593503	1	0.665742	0.897263	0.435528	1
I$PRD_03	0.671475	0.996555	0.567365	0.965721	0.656801	0.740057	0.466554	1	0.670879	0.870429	0.508435	1
I$PRD_Q6	0.613214	0.996555	0.509002	0.98367	0.765084	0.365637	0.533925	1	0.582668	0.997365	0.507443	1
I$PTX1_01	0.492471	0.996555	0.754642	0.491943	0.644222	0.708306	0.547268	1	0.613594	0.964439	0.475386	1
I$PTX1_02	0.514283	1	0.76353	0.451429	0.5831	0.872277	0.687541	0.748812	0.61073	0.997365	0.448696	1
I$PTX1_03	0.526102	1	0.716341	0.617549	0.593424	0.893438	0.548362	1	0.659236	0.926457	0.350504	1
I$REL_01	0.59818	0.996555	1.38404	0.00106669	0.687508	0.679206	0.668183	0.861686	0.724783	0.627697	0.300776	1
I$REPO_01	0.623763	0.996555	0.621353	0.897039	0.666462	0.708306	0.491559	1	0.556248	0.997365	0	1
I$REPO_02	0.621252	0.996555	0.567438	0.976807	0.664042	0.709742	0.529386	1	0.530201	0.997365	0	1
I$REPO_03	0.765283	0.778818	0.590903	0.933168	0.546403	0.980021	0.484141	1	0.58543	0.997365	0	1
I$REPTORBP_01	0.702195	0.996555	0.808922	0.259909	0.690178	0.655501	0.613223	1	0.540153	0.997365	0.563017	1
I$RETN_01	0.621596	0.996555	1.06473	0.00161938	0.758258	0.40765	0.658079	0.887132	0.552253	0.997365	0.649253	0.961598
I$RFX_01	0.630454	0.996555	0.711681	0.640885	0.559322	0.963892	0.536227	1	0.622365	0.997365	0.516586	1
I$RFX_02	0.598582	0.996555	0.575457	0.960129	0.538816	0.980296	0.428416	1	0.551566	0.997365	0.538157	1
I$RFX_03	0.616833	0.996555	0.539999	0.976807	0.544035	0.980021	0.487112	1	0.561581	0.997365	0.45206	1
I$RIB_01	0.653209	0.996555	0.71026	0.644231	0.528644	0.990175	0.660576	0.887132	0.638591	0.948365	0.328851	1
I$RN_01	0.428688	1	0.493012	1	0.541159	0.980673	0.667733	0.861686	0.456795	1	0.283519	1
I$RO_01	0.602741	0.996555	0.524206	0.976807	0.719754	0.531731	0.513582	1	0.49837	0.997365	0.249322	1
I$RUNBGB_01	0.599334	0.996555	0.361348	1	0.728612	0.531731	0.621758	1	0.513744	0.997365	0.418858	1
I$RX_01	0.602741	0.996555	0.524206	0.976807	0.719754	0.531731	0.513582	1	0.49837	0.997365	0.249322	1
I$RX_02	0.591032	0.996555	0.461957	1	0.644329	0.805596	0.56353	1	0.48878	1	0.259581	1
I$RX_03	0.621738	0.996555	0.479016	1	0.59359	0.893438	0.553362	1	0.327084	1	0.376942	1
I$SAGE_01	0.659679	0.996555	0.435	1	1.11503	0.00630045	0.631792	1	0.339601	1	0	1
I$SC_01	0.582485	0.996555	0.712146	0.638848	0.885714	0.0164906	0.552388	1	0.558902	0.997365	0.508545	1
I$SCR_01	0.636884	0.996555	0.651812	0.829949	0.636448	0.803433	0.603911	1	0.574591	0.997365	0.338053	1
I$SCR_02	0.65054	0.996555	0.436066	1	0.668213	0.708306	0.550755	1	0.551829	0.997365	0.283755	1
I$SCRO_01	0.613933	0.996555	0.676404	0.823131	0.683917	0.691853	0.483811	1	0.65114	0.948365	0.54248	1
I$SCRT_01	0.683196	0.996555	0.423033	1	0.75246	0.40765	0.550501	1	0.481185	1	0.520044	1
I$SCRT_02	0.720951	0.996555	0.52558	0.997577	0.612346	0.828148	0.579899	1	0.583016	0.997365	0.315804	1
I$SD_01	0.711308	0.996555	0.587224	0.933168	0.566687	0.944686	0.774525	0.219348	0.560199	0.997365	0.428255	1
I$SD_02	0.607301	0.996555	0.599813	0.933168	0.695405	0.635636	0.62425	1	0.543401	0.997365	0.584336	1
I$SD_Q6	0.622836	0.996555	0.501506	0.984149	0.601716	0.872277	0.536177	1	0.507737	0.997365	0.457116	1
I$SENS_01	0.71314	0.996555	0.606722	0.933168	0.647217	0.798301	0.532023	1	0.551116	0.997365	0.347455	1
I$SEQ_01	0.655321	0.996555	0.585811	0.938641	0.588565	0.900862	0.548678	1	0.70124	0.672894	0.413042	1
I$SEQ_02	0.591252	0.996555	0.491268	1	0.665843	0.708306	0.627444	1	0.737646	0.539369	0.338243	1
I$SGF3_Q6	0.669353	0.996555	0.548768	0.976807	0.594942	0.874396	0.560724	1	0.509739	0.997365	0.557079	1
I$SIDPN_01	0.647729	0.996555	0.806104	0.26642	0.665325	0.708306	0.489463	1	0.5117	0.997365	0.429366	1
I$SIX4_01	0.62483	0.996555	0.753684	0.491943	0.667427	0.708306	0.642583	0.924781	0.585081	0.997365	0.25261	1
I$SLBO_01	0.691392	0.996555	0.648391	0.895095	0.669931	0.708306	0.70299	0.688299	0.718569	0.627697	0.511706	1
I$SLBO_02	0.645268	0.996555	0.521138	1	0.675827	0.708306	0.675904	0.81703	0.731182	0.589021	0	1
I$SLOU_01	0.574441	0.996555	NA	NA	0.57321	0.892874	0.511776	1	0.500758	0.997365	0.249809	1
I$SLOU_02	0.640864	0.996555	0.689697	0.760744	0.692612	0.643822	0.532998	1	0.503756	1	0.247475	1
I$SLP1_01	0.770623	0.778818	0.633107	0.921194	0.751304	0.40765	0.86099	0.0227152	0.474441	1	0.589776	1
I$SLP1_02	0.720618	0.996555	0.772998	0.414148	0.802784	0.126974	0.786346	0.162066	0.515209	0.997365	0.463844	1
I$SLP1_03	0.633935	0.996555	0.680024	0.796812	0.705204	0.597057	0.696044	0.715954	0.669433	0.870429	0.284464	1
I$SLP2_01	0.821828	0.367241	0.483977	1	0.555295	0.970799	0.801048	0.103788	0.441517	1	0.314059	1
I$SN_01	0.677191	0.996555	0.448016	1	0.7542	0.40765	0.470526	1	0.590878	0.997365	0.587686	1
I$SN_02	0.700352	0.996555	0.634673	0.916458	0.637597	0.806458	0.641832	0.956603	0.455345	1	0.549628	1
I$SN_03	0.659263	0.996555	0.466671	1	0.720138	0.531731	0.489417	1	0.64516	0.948365	0.481517	1
I$SNA_02	0.636024	0.996555	0.394317	1	0.715051	0.557572	0.477287	1	0.654439	0.928969	0.452073	1
I$SO_01	0.524049	0.996555	0.823212	0.207655	0.705633	0.557881	0.650702	0.887132	0.747343	0.627697	0.531834	1
I$SO_02	0.589251	0.996555	0.838303	0.154091	0.710466	0.557881	0.582733	1	0.736755	0.539369	0.516609	1
I$SO_03	0.54361	1	1.16212	0.0244261	0.697492	0.635636	0.910107	0.0223731	0.619657	0.997365	0.441658	1
I$SO_04	0.680591	0.996555	0.769478	0.434638	1.4325	0.000263688	0.529638	1	0.708578	0.635264	0.973166	0.00781154
I$SO_05	0.662138	0.996555	0.752969	0.491943	1.03752	0.0164906	0.585416	1	0.560382	0.997365	0.591794	1
I$SOB_01	0.639144	0.996555	0.659777	0.866749	0.704728	0.597057	0.477055	1	0.657649	0.928969	0.633959	0.978573
I$SOB_02	0.72045	0.996555	0.497659	1	0.667083	0.708306	0.601246	1	0.600887	0.997365	0.431607	1
I$SOX102F_01	0.789647	0.644271	0.530575	0.98367	0.618359	0.819186	0.478212	1	0.539093	0.997365	0.432777	1
I$SOX102F_02	0.497761	1	0.636108	0.916458	0.732853	0.531731	0.639289	0.956603	0.476213	1	0.370586	1
I$SOX14_01	0.828426	0.351524	0.577371	0.957469	0.607128	0.863316	0.394093	1	0.482446	1	0.428294	1
I$SOX14_02	0.555034	0.998192	0.622333	0.933168	1.0038	0.0164906	0.537852	1	0.584981	0.997365	0.358385	1
I$SOX15_01	0.559996	0.996555	0.642925	0.904157	0.974298	0.0164906	0.537627	1	0.521755	0.997365	0.373992	1
I$SOX21A_01	0.591802	0.996555	0.512442	1	0.726597	0.531731	0.515426	1	0.604082	0.997365	0.337523	1
I$SOX21B_01	0.573118	0.996555	0.567438	0.976807	0.805704	0.116298	0.725795	0.515292	0.513803	0.997365	0.531359	1
I$SOXN_01	0.658495	0.996555	0.705192	0.661124	0.586568	0.905254	0.510997	1	0.604427	0.997365	0.426789	1
I$SOXN_02	0.570447	0.996555	0.673811	0.829949	0.717015	0.545515	0.509195	1	0.693863	0.724597	0.288147	1
I$SP1_01	0.642531	0.996555	0.561702	0.976807	0.556567	0.964899	0.513351	1	0.63565	0.963511	0.387297	1
I$SREBP_01	0.576768	0.996555	0.618478	0.933168	1.15258	0.0146831	0.708672	0.666601	0.602114	0.997365	0.668691	0.756935
I$SREBP_02	0.625327	0.996555	0.543435	0.976807	0.612725	0.828148	0.530504	1	0.504594	1	0.414721	1
I$SRP_01	0.625269	0.996555	1.69834	0.00161938	1.12103	0.00167764	0.713713	0.655266	0.684984	0.795308	0.40152	1
I$SRYBETA_Q6	0.605918	0.996555	0.459421	1	0.561646	0.936442	0.553738	1	0.561694	0.997365	0.253665	1
I$SRYDELTA_01	0.772203	0.778818	0.292872	1	0.615971	0.819186	0.370308	1	0.615328	0.997365	0.557376	1
I$STAT_01	0.557532	0.998192	1.15745	0.0211879	0.628346	0.806458	0.734491	0.440167	0.373812	1	0.484973	1
I$STAT92E_01	0.614224	0.996555	1.07807	0.0144693	0.629452	0.806458	0.532597	1	0.534399	0.997365	0.381546	1
I$SUG_01	0.60854	0.996555	0.749531	0.496043	0.389191	1	0.589218	1	0.678033	0.867722	0.494798	1
I$SUH_01	0.749114	0.929496	0.554721	0.976807	0.639613	0.805596	0.584211	1	0.692404	0.738582	0.40587	1
I$SUHW_01	0.487659	1	0.505948	1	0.49311	0.997518	0.606445	1	0.578466	0.997365	0.542963	1
I$SUHW_02	0.575477	0.996555	0.483613	1	0.527322	0.990175	0.533911	1	0.670973	0.870429	0.553473	1
I$SV_01	0.639558	0.996555	0.720343	0.608417	0.719471	0.531731	0.642855	0.956603	0.5343	0.997365	0.493152	1
I$TCF_1	0.306329	0.998192	0.386216	0.98367	0.455373	0.813289	0.554737	1	0	1	0	1
I$TCF_Q6	0.552353	0.999996	0.669443	0.829949	0.62261	0.806458	0.754303	0.309865	0.536038	0.997365	0.510057	1
I$TFAP2_01	0.584705	0.996555	0.651483	0.895095	0.495846	0.997518	0.31966	1	0.689506	0.7591	0.41653	1
I$TFAP2_02	0.606011	0.996555	1.22578	0.0159446	0.687958	0.675521	0.437305	1	0.593725	0.997365	0.703656	0.585423
I$TFAP2_03	0.579479	0.996555	0.781385	0.381203	0.96869	0.00094505	0.549537	1	0.635884	0.963511	0.572056	1
I$THMG2_01	0.670394	0.996555	0.363513	1	0.697234	0.635636	0.574275	1	0.580991	0.997365	0.401929	1
I$TIN_01	0.652011	0.996555	0.586938	0.933168	0.565475	0.947933	0.519804	1	0.632561	0.964439	0.62181	1
I$TIN_02	0.560264	0.996555	0.59431	0.933168	0.621513	0.806458	0.545358	1	0.554132	0.997365	0.492663	1
I$TIN_03	0.659691	0.996555	0.612752	0.933168	0.580536	0.921558	0.515281	1	0.61138	0.997365	0.571166	1
I$TJ_01	0.645444	0.996555	0.715288	0.617549	0.629112	0.806458	0.556339	1	0.642824	0.948365	0.517083	1
I$TJ_02	0.701529	0.996555	1.06444	0.0241041	0.625587	0.806458	0.556668	1	0.57693	0.997365	0.343386	1
I$TLL_01	0.660554	0.996555	0.494428	1	0.54641	0.980021	0.735138	0.440167	0.502412	1	0.743275	0.207211
I$TLL_02	0.593386	0.996555	0.716221	0.617549	0.604803	0.863316	0.731154	0.468184	0.664041	0.907403	0.539817	1
I$TLL_03	0.745299	0.950884	0.786453	0.360293	0.527767	0.990175	0.686731	0.748812	0.523007	0.997365	0.467022	1
I$TOE_01	0.702065	0.996555	0.733194	0.536269	0.541388	0.980296	0.47914	1	0.714144	0.627697	0.444961	1
I$TOY_01	0.700603	0.996555	0.726896	0.566813	0.599098	0.874396	0.542885	1	0.6544	0.928969	0.534669	1
I$TOY_02	0.6633	0.996555	0.839241	0.154091	0.61195	0.829598	0.620323	1	0.544832	0.997365	0.396993	1
I$TRL_01	0.580907	0.996555	0.705252	0.661124	1.58876	1.22978e-06	0.693899	0.739231	0.623349	0.988546	0.602119	1
I$TRL_02	0.484313	1	0.57876	0.957469	1.64537	3.56271e-06	0.549031	1	0.639188	0.948365	0.492084	1
I$TTK_01	0.509891	1	0.559501	0.976807	0.680587	0.701799	0.566458	1	0.486138	1	0.386433	1
I$TTK_02	0.49727	1	0.563251	0.976807	0.62969	0.806458	0.503018	1	0.342455	1	0.505434	1
I$TTK69_01	0.537347	1	0.537842	0.976807	0.521481	0.990175	0.469777	1	0.67334	0.870429	0.531552	1
I$TUP_01	0.596105	0.996555	0.437705	1	0.551156	0.969012	0.571737	1	0.440055	1	0.332462	1
I$TWI_01	0.634134	0.996555	0.72205	0.601399	0.756161	0.40765	0.64979	0.918626	0.492578	1	0.575717	1
I$TWI_02	0.669898	0.996555	0.734078	0.536269	0.969085	0.0164906	0.650483	0.918626	0.533115	0.997365	0.680227	0.692007
I$TWI_03	0.612296	0.996555	0.560671	0.976807	0.5555	0.970799	0.508677	1	0.589623	0.997365	0.451176	1
I$TWI_Q6	0.686923	0.996555	0.7583	0.46922	0.76502	0.360275	0.515378	1	0.574677	0.997365	0.609733	1
I$UBX_01	0.634114	0.996555	0.540299	0.976807	0.588137	0.894318	0.549497	1	0.49249	1	0.369354	1
I$UBX_02	0.636098	0.996555	0.591221	0.933168	0.568809	0.874396	0.520058	1	0.57759	0.997365	0.261322	1
I$UBX_03	0.56808	0.996555	0.729279	0.554661	0.676752	0.708306	0.4766	1	0.5415	0.997365	0	1
I$UNC4_01	0.571644	0.996555	0.508714	0.981534	0.570424	0.916972	0.51705	1	0.522517	0.997365	0.230993	1
I$UNC4_02	0.660478	0.996555	0.519037	1	0.656226	0.739629	0.481532	1	0.343364	1	0.290931	1
I$UNPG_01	0.623763	0.996555	0.524206	0.976807	0.666462	0.708306	0.491559	1	0.556248	0.997365	0	1
I$UNPG_02	0.577378	0.996555	0.479912	1	0.626217	0.806458	0.588596	1	0.450487	1	0.339424	1
I$USP_02	0.625817	0.996555	0.365761	1	0.625233	0.806458	0.627381	1	0.491405	1	0.450502	1
I$VIS_01	0.552211	0.996555	0.752099	0.495578	0.557655	0.93956	0.683457	0.748812	0.518407	0.997365	0.350994	1
I$VIS_02	0.552211	0.996555	0.752099	0.495578	0.557655	0.93956	0.683457	0.748812	0.518407	0.997365	0.350994	1
I$VND_01	0.670642	0.996555	0.529381	0.98367	0.662209	0.720596	0.560662	1	0.5717	0.997365	0.600826	1
I$VRI_01	0.566837	0.996555	0.596529	0.933168	0.652619	0.76013	0.513492	1	0.474977	1	0.322062	1
I$VSX1_01	0.623763	0.996555	0.524206	0.976807	0.666462	0.708306	0.491559	1	0.556248	0.997365	0	1
I$VSX1_02	0.62058	0.996555	0.435404	1	0.602261	0.819186	0.496765	1	0.439759	1	0.280099	1
I$VSX2_01	0.634664	0.996555	0.554683	0.976807	0.664483	0.709594	0.56033	1	0.47846	1	0.275498	1
I$VSX2_02	0.62058	0.996555	0.435404	1	0.602261	0.819186	0.496765	1	0.439759	1	0.280099	1
I$VSX2_03	0.566207	0.996555	0.588125	0.933168	0.623892	0.806458	0.636316	0.968526	0.57837	0.997365	0.36085	1
I$VVL_01	0.62383	0.996555	0.601932	0.933168	0.60193	0.819186	0.639576	0.956603	0.560456	0.997365	0.571622	1
I$VVL_02	0.68909	0.996555	0.747675	0.498233	0.591176	0.89496	0.610764	1	0.32867	1	0.530227	1
I$WOR_01	0.724567	0.996555	0.450006	1	0.682124	0.69783	0.498427	1	0.643775	0.948365	0.492307	1
I$WOR_02	0.692868	0.996555	0.44262	1	0.686487	0.683963	0.490166	1	0.606206	0.997365	0.439099	1
I$XBP1_01	0.742164	0.959343	0.586027	0.939232	0.663981	0.709742	0.674707	0.820532	0.43988	1	0.538659	1
I$YL1_01	0.79814	0.531198	0.614898	0.933168	0.535528	0.989342	0.559699	1	0.437971	1	0.341323	1
I$YL1_02	0.687946	0.996555	0.543678	0.976807	0.537981	0.986994	0.430806	1	0.633025	0.964439	0.385698	1
I$YL1_03	0.702195	0.996555	0.598603	0.933168	0.514155	0.995345	0.452218	1	0.616597	0.997365	0.392271	1
I$YL1_04	0.672153	0.996555	0.580716	0.939232	0.573503	0.936442	0.43128	1	0.529883	0.997365	0.443917	1
I$Z_01	0.605598	0.996555	0.738908	0.526675	0.674693	0.708306	0.59257	1	0.644027	0.948365	0.487638	1
I$ZEN_01	0.65741	0.996555	0.550606	0.976807	0.669323	0.708306	0.563812	1	0.594016	0.997365	0.319968	1
I$ZEN_02	0.645481	0.996555	0.685846	0.768909	0.748157	0.429579	0.550035	1	0.550199	0.997365	0.346792	1
I$ZEN_Q6	0.666511	0.996555	0.55279	0.976807	0.672153	0.708306	0.566197	1	0.389394	1	0.373442	1
I$ZEN2_01	0.655471	0.996555	0.524206	0.976807	0.722833	0.531731	0.543575	1	0.592473	0.997365	0.308015	1
I$ZEN2_02	0.666978	0.996555	0.569654	0.957469	0.705405	0.597057	0.626147	1	0.558416	0.997365	0.316607	1
I$ZEN2_03	0.731913	0.996555	0.729487	0.554661	0.888554	0.00825845	0.709148	0.666601	0.441394	1	0	1
I$ZESTE_Q2	0.626832	0.996555	0.647718	0.897039	0.634705	0.806458	0.570339	1	0.629474	0.964439	0.477512	1
I$ZESTE_Q2_01	0.61506	0.996555	0.628941	0.933168	0.643164	0.805596	0.529483	1	0.595652	0.997365	0.55666	1
I$ZIPIC_01	0.588406	0.996555	0.525871	0.997577	0.606203	0.863316	0.39461	1	1.01892	0.0201753	0.5008	1
I$ZIPIC_02	0.679249	0.996555	0.479373	1	0.544728	0.980021	0.44524	1	0.66966	0.870429	0.471586	1
